# Supplementary material for: Accurate prediction of acute pancreatitis severity based on genome-wide cell free DNA methylation profiles
Source: Clin Epigenetics. 2021 Dec 16;13:223. doi: 10.1186/s13148-021-01217-z (PMC8680202; doi:10.1186/s13148-021-01217-z)
Supplement: Supplementary file 2 — Additional file 2. Table S1. Clinical test results for all samples. Table S2. Patient characteristics. Table S3. The sequencing information. Table S4. Methylation markers selected for AP classification. Table S5. Functional enrichments for the AP biomarkers. Table S6. Methylation markers selected for MAP vs SAP classification. Table S7. Biomarkers used in the conventional test model. Table S8. Weight coefficients for the SAP predictive model with 12 clinical tests and methylation score. [file 13148_2021_1217_MOESM2_ESM.xlsx]

## Sheet: Table S1
Table S1. Clinical test results for all samples
Sample	Activated thromboplastin	Alanine aminotransferase	Albumin	Amylase	Amylase_ER	Apolipoprotein A1	APTT ratio	Asp aminotransferase	Absolute basophilic count	Basophilic percentage	Bicarbonate	Bilirubin indirect	Bilirubin total	Blood pH	body temp	Buffer base	C peptide fasting	c_reactive_protein	Cholesterol total	Cholesterol verification	CO2 partial pressure	CO2 total	Creatinine level	Cretinine_emergency	Crystal_IQ200	Estimated glomerular filtration rate	Absolute eosinophil count	Eosinophil percentage	Fibrinogen	FIO2	Globulin level	Glu gly ratio	Glucose	Glucose_ER	HDL cholesterol	Hematocrit	Hydrogen concentration	Insulin fasting	Large platelet ratio	LDL cholesterol	Lipoproten A	Absolute lymphocyte count	Lymph percentage	Mean hemoglobin	Mean_hemoglobin_conc	Mean platelet volume	Mean RBC volume	Absolute monocyte count	Monocytes fraction
188-1425820-day14	39.2	23	40.7	59		0.76	1.09	39	0.01	0.002	25.8	7	23	7.442	36	49.7	469	1.99	2.1	0.23	38.6	22.2	42			110.4	0.11	0.018	3.18	0.21	35.4	0.6	8.2		0.59	0.358	36.1	74.3	33.5	1.28	33	1.93	0.318	32.3	335	11	96.2	0.39	0.064
188-1425820-day3	41.4	48	28.2	119		0.56	1.15	55	0	0	29.2	9	33	7.439	36.3	52.4	205	38.3	3.83	0.62	44.2	25.2	34		0	118.3	0.06	0.008	4.39	0.21	40.1	0.9	12.4		0.39	0.388	36.4	40.9	33.3	2.82	19	2.07	0.263	31.7	322	11	98.5	0.43	0.055
188-1425820-day7	54.4	32	30.2	54		0.59	1.6	33	0.01	0.002	27.1	8	31	7.451	36.2	51	496.3	8.88	3.13	0.27	39.8	23.3	37		2	118.3	0.09	0.018	3.4	0.21	39	1	11.7		0.5	0.334	35.4	90.7	31.1	2.52	44	1.4	0.283	31.8	320	10.9	99.1	0.28	0.057
117-1417509-day1	42.3	32	41.1	54		0.89	1.17	31	0	0	21.5	8	14	7.437	38.4	46.2	965.2	141	3.46	0.63	32.6	18.5	74		0	111.4	0.04	0.003	7.21	0.21	27.6	1	4.9		0.72	0.443	36.6	69.3	39.6	2.11	750	0.88	0.057	30.9	339	11.9	91.2	0.66	0.043
117-1417509-day3	44.2	51	39.7	175		0.66	1.23	70	0.01	0.001	24.6	14	21	7.439	37.1	48.7	1458	85.5	4.14	0.76	37.1	21.2	88		6	90.4	0.2	0.016	7.76	0.21	31	0.7	4.5		0.46	0.48	36.4	96.1	29.8	2.92	1406	1.66	0.135	31.2	347	10.5	89.8	0.84	0.068
117-1417509-day7	43.3	50	42.6	125		0.85	1.2	42	0.01	0.001	24.1	7	12	7.413	36.8	47.8	1083	13.8	5.25	0.68	38.7	20.9	102		0	75.6	0.32	0.034	5.75	0.21	34.8	1.2	4.8		0.61	0.516	38.6	52.5	29.4	3.96	1622	2.06	0.222	30.9	341	10.7	90.7	0.48	0.052
122-1418161-day1	34.7	43	39.4	327	615	1.16	0.96	43	0.01	0.001	22	4	7	7.427	37.5	46.4	1394	0.44	5.38	0.77	34.2	19	42	51	0	127.9	0.03	0.004	3.92	0.21	28.5	1	5.1	6.5	1.16	0.364	37.4	96.6	35.9	3.45	117	1.92	0.236	29.5	330	11.2	91.2	0.63	0.077
122-1418161-day3	34.9	23	42.4	42		1.26	1.03	44	0.01	0.001	29.4	7	11	7.46	37	53	620.8	5.8	6.39	1.39	42.3	25.3	61		0	113.1	0.04	0.006	3.81	0.21	31.3	0.5	6.7		1.14	0.395	34.7	25.1	36	3.86	137	1.47	0.212	29.6	329	11.4	90	0.69	0.1
122-1418161-day7	35.3	54	33.8	32		0.87	0.98	93	0.01	0.001	25.9	4	8	7.415	37.1	49.2	356.7	8.32	4.76	0.72	41.4	22.4	45		2	125.1	0.05	0.007	3.65	0.21	29.6	0.6	5.9		0.76	0.349	38.5	22.2	35.9	3.28	112	1.07	0.145	28.8	315	11.4	91.4	0.59	0.08
73-1412687-day3	41.4	67	43.5	99		1.1	1.15	97	0.02	0.002	28.4	9	14	7.439	36.2	51.8	209.3	49.4	7.79	1.81	42.9	24.5	87		0	97.6	0.22	0.027	6.48	0.21	27.1	0.7	6.6		0.76	0.488	36.4	39.5	36.8	5.22	123	2.42	0.297	30.7	338	11.6	90.9	0.65	0.08
73-1412687-day7	38	263	37.4	165		0.87	1.06	391	0.02	0.003	23.6	7	13	7.402	36.5	51.8	2598	6.85	7.01	1.45	38.7	20.5	89		6	94.9	0.17	0.023	4.5	0.21	31.3	0.7	5.9		0.57	0.497	39.6	309.8	33.6	4.99	131	2.44	0.324	30.7	330	11.1	93.1	0.58	0.077
80-1413405-day3	35.9	81	34	365		1.06	1	63	0.01	0.002	28.5	9	22	7.42	37	51.4	409	30.1	4.58	0.83	44.9	24.6	80		2	100	0.08	0.02	7.42	0.21	26.6	1.3	3.9		0.97	0.42	38	14.6	46.8	2.78	72	0.6	0.147	33.3	338	12.7	98.4	0.63	0.154
143-1421272-day3	44.4	23	34.1	101		1.05	1.23	57	0.01	0.001	27.1	6	11	7.421	42.7	50.3	44.3		4.06	0.63	42.7	23.5	47		2	102	0.01	0.001	5.89	0.21	23.6	0.4	9.4		1.12	0.36	37.9	75.8	20.8	2.31	63	0.98	0.101	27.7	312	9.6	88.6	0.32	0.033
143-1421272-day7	39.7	18	30.8	118		0.96	1.1	77	0	0	28.7	3	7	7.447	42.5	52.2	326.2	166.7	3.21	0.55	42.5	24.7	50			99.9	0.04	0.007	5.08	0.21	28	0.2	12		0.74	0.367	35.7	7.4	19.8	1.92	63	1.89	0.309	28.5	324	9.4	87.8	0.5	0.082
162-1422884-day3	41.9	25	39.4	26		1.26	1.16	25	0	0	26.2	14	22	7.392	36.2	49	115.2		8.73	1.35	44.2	22.9	67		2	123.9	0.21	0.039	6.92	0.21	31.7	1	7.5		1.11	0.449	40.6	13.9	30.4	6.27	296	0.83	0.154	30	341	10.6	88	0.52	0.096
131-1419620-day3	44.9	51	34.4	126		0.73	1.25	47	0	0	22.5	3	9	7.351	41.6	45.1	782.3	180.7	4.87	0.6	41.6	19.8	47		0	123.3	0.16	0.024	7.02	0.21	29.4	1.1	7.4		0.51	0.355	44.5	82	19	3.76	195	1.35	0.205	29.9	315	9.3	94.9	0.51	0.078
45-1409760-day3	40.8	26	31.8	66		0.8	1.13	49	0.02	0.003	28.7	7	13	7.418	37	51.5	715.6	54.8	3.51	0.44	45.4	24.9	66		0	116	0.21	0.028	5.93	0.21	35.2	0.5	11.5		0.56	0.41	38.2	140.9	28.9	2.51	274	1.05	0.142	30.5	332	10.6	91.9	0.57	0.077
45-1409760-day7	30.6	33	32.6	89		0.94	0.85	85	0.02	0.004	26.1	5	9	7.466	36.2	50.5	1297	4.38	3.34	0.38	37	22.4	78		0	94.7	0.15	0.027	2.88	0.21	43.2	0.4	9.4		0.68	0.398	34.2	105.4	32.8	2.28	254	1.27	0.229	30.8	329	11	93.4	0.34	0.061
71-1412177-day1	36	46	41.2	61	256	1.18	1	23	0.01	0.001	26.3	10	15	7.388	36.5	48.9	503.6	6	4.27	2.27	44.6	22.9	69	66	0	126.5	0.08	0.007	3.73	0.21	30.5	2	6.6	5.6	0.82	0.443	40.9	47	34.7	1.18	38	2.25	0.203	30.5	341	11.2	89.5	0.86	0.077
71-1412177-day3	35.9	31	49.2	64		1.32	1	20	0	0	28.1	13	19	7.436	36.5	51.4	1052	17.1	6.8	2.52	42.7	24.2	76		0	112.5	0.08	0.009	5.23	0.21	33.7	1.6	5.9		0.84	0.502	36.7	82.3	35.3	3.44	137	2.99	0.332	30.6	347	11.2	88.2	0.59	0.065
71-1412177-day7	36.7	65	42.2	135		1.02	1.02	51	0.04	0.006	27.2	11	22	7.38	36.2	49.4	1867	1.9	6.03	1.96	47	23.7	83		0	101.2	0.1	0.014	3.39	0.21	33.8	1.3	6.8		0.68	0.455	41.7	302.7	35.6	3.39	184	2.85	0.403	30.4	345	11.1	88	0.63	0.089
58-1410775-day1	37.3	24	41.7	93	422	1.54	1.04	23	0.01	0.002	25.9	8	12	7.431	37.6	49.6	432.9		5.56	0.98	39.9	22.4	44	53	1	119.1	0.09	0.015	4.75	0.21	32.1	1	10.6	8.6	1.24	0.397	37.1	30	30.1	3.34	196	1.75	0.293	27.7	325	10.6	85.2	0.62	0.104
58-1410775-day3	36.8	15	39.2	275		1.23	1.02	35	0	0	26.7	3	6	7.392	37.1	49.3	298.2		5.93	0.77	44.9	23.3	44		0	119.1	0.06	0.006	4.32	0.21	32.8	0.4	10.1		1.01	0.384	40.5	22.7	29	4.15	167	1.05	0.103	27.6	333	10.6	82.9	0.62	0.061
58-1410775-day7	36.1	21	39.4	271		1.24	1	47	0.03	0.005	27.6	3	6	7.432	37	50.9	462.7		5.77	1.14	42.4	23.8	40		0	122.9	0.23	0.04	3.88	0.21	34.8	0.4	10.7		1.07	0.39	37	49.1	26.9	3.56	167	1.57	0.273	26.8	316	10.3	85.1	0.3	0.052
180-859783-day1	43.6	53	49.1	253	1488	1.36	1.28	39	0.01	0.001	28.3	11	18	7.414	37.3	51.1	640.7	13.4	5.79	0.36	45.2	24.5	69	63		82.8	1.35	0.125	4.94	0.21	26.8	1.4	6.7	7.1	1.14	0.452	38.5	141.8	32.5	4.29	206	1.71	0.159	30.1	314	10.9	95.8	0.83	0.077
180-859783-day3	41	57	40.5	180		1.14	1.14	90	0.03	0.003	28.4	7	13	7.447	36	51.9	1152	29.4	5.22	0.45	42.1	24.4	68		0	84.3	1.44	0.14	4.93	0.21	24.6	0.6	11.7		0.8	0.41	35.8	107.8	30.6	3.97	240	1.8	0.175	29.3	311	10.6	94.2	0.88	0.086
207-1182362-day1	31.1	53	41.1	417	3668	1.41	0.86	106	0.01	0.001	21.4	4	5	7.399	36.9	45.3	114.9		4.27	0.57	35.4	18.6	49			119.1	0.04	0.005	4.51	0.21	28.4	0.5	4.4		1.11	0.326	39.9	2.6	22.8	2.59	126	1.65	0.201	28.6	328	9.7	87.2	0.44	0.054
207-1182362-day3	29.6	17	32.1	57		1.23	0.82	20	0	0	23.8	4	6	7.387	36.4	46.9	542.6	24.7	4.28	0.55	40.6	20.8	45		0	122.5	0.11	0.021	2.92	0.21	29	0.9	6.5		0.98	0.322	41	25.6	29.8	2.75	143	1.46	0.327	28.3	317	10.7	89.4	0.29	0.055
142-1420998-day1	37.8	31	44.4	329	431	1.27	1.11	27	0.04	0.002	23.4	9	15	7.44	35.2	47.8	1204	28.5	6.91	4.64	35.2	20.2	57	67	0	119.6	0.05	0.003	5.51	0.21	26	1.1	10	11.6	0.79	0.447	36.3	116.6	24.9	1.48	51	3.06	0.192	33.5	388	9.2	90.7	1.2	0.075
142-1420998-day3	39.6	20	42.6	51		1.12	1.17	34	0.04	0.003	26.5	10	15	7.468	37.3	50.9	526.4		6.74	1.71	37.3	22.7	80		0	103.5	0.09	0.006	9.46	0.21	29.6	0.6	10.1		0.86	0.429	34	34.6	25	4.17	153	2.3	0.153	31.2	345	10.1	90.5	1.18	0.078
142-1420998-day7	38.7	30	37.7	48		0.82	1.14	74	0.05	0.005	26	6	12	7.409	42	49.1	694.2		6.23	1.97	42	22.5	89			94.9	0.18	0.018	6.17	0.21	31.2	0.4	9.2		0.49	0.433	39	19.6	24.1	3.77	169	2.79	0.275	31.2	344	9.9	90.6	0.86	0.085
176-1423681-day1	36.7	110	43	55	75	1.4	1.02	61	0.02	0.003	22.6	9	13	7.426	36.7	46.8	145.8	14.9	6.98	1.05	35.1	19.5	55	67	2	120.5	0.1	0.015	8.81	0.21	28.1	1.8	5.4	6.9	1.11	0.42	37.5	1.4	12.6	4.82	68	1.46	0.214	34.5	352	8.5	98.6	0.71	0.112
176-1423681-day3	40.5	48	48.1	167		1.18	1.13	35	0.01	0.003	24.1	6	10	7.407	36.9	47.6	417.8	6.04	6.62	1.02	39.2	20.9	64		0	134.7	0.02	0.006	6.03	0.21	33.3	1.4	6		0.81	0.45	39.2	13.4	14.8	4.79	97	0.73	0.225	32.8	336	8.9	97.6	0.96	0.296
176-1423681-day7	37.8	23	43	90		0.98	1.05	27	0.01	0.003	25	7	12	7.417	36.8	48.5	412.7	0.95	5.53	1.22	39.7	21.6	59		0	117	0.04	0.012	3.71	0.21	26.3	0.9	7.3		0.74	0.42	38.3	18	15.2	3.57	93	1.39	0.414	32.5	324	8.9	100.5	0.37	0.11
187-1411682-day1	32.6	12	43.2	827		1.36	0.91	21	0.01	0.003	22.1	7	11	7.39	36.2	46.6	685.9	4.93	5.67	0.9	33.9	19.1	52		0	105.1	0.03	0.008	3.27	0.21	29.3	0.6	5.2		1.18	0.39	36.9	36.6	33.8	3.59	388	1.52	0.426	30.6	345	11.2	88.9	0.22	0.062
187-1411682-day14	31.4	19	37.3	43		1.29	0.87	27	0.11	0.026	20.3	4	8	7.462	36.8	45.8	3184	1.22	4.49	0.68	29	17.4	54		0	103.8	0.16	0.038	1.96	0.21	24.7	0.7	14.2		1.11	0.38	34.5	897.2	44.1	2.7	486	1.22	0.293	30.1	332	12.6	90.7	0.22	0.053
187-1411682-day3	54.6	38	35.6	218		1.16	1.61	82	0	0	28.4	8	13	7.493	37	53	278.8	17.3	6.92	1.37	37.8	24.3	62		0	99	0.11	0.018	4	0.21	25.2	0.5	6.1		1.02	0.414	32.1	7.6	37.7	4.53	394	1.15	0.188	30.4	341	11.5	89.2	0.4	0.065
187-1411682-day7	57.3	23	38.2	71		1.24	1.59	58	0	0	29	5	9	7.439	36.8	52.2	613.1	9.3	5.69	0.71	43.8	25	52		0	105.1	0.11	0.032	2.82	0.21	28.9	0.4	9.7		1.02	0.405	36.4	52.5	36.8	3.96	507	1.26	0.371	30.3	336	11.4	90.2	0.28	0.082
185-1425595-day1	34.4	93	39.4	65	228	1.36	0.96	60	0.01	0.001	26.1	7	11	7.397	37	48.9	703.8	7	5.58	1.4	43.4	22.7	70	66	2	118.3	0.08	0.012	4.25	0.21	31.9	1.6	6.9	9.3	0.91	0.471	40.1	68.8	52	3.27	333	1.37	0.205	28.8	331	13.3	86.9	0.62	0.093
113-1416898-day1	41.9	20	35.7	823	862	0.65	1.16	100	0	0	18	10	25	7.281	37.3	39.9	3782	40.8	9.47	7.43	39.1	16	36	52	4	116.1	0.01	0.001	4.93	0.21	17.8	0.2	13	6.7	0.31	0.411	52.4	1464	44.4	1.73	103	0.43	0.049	32.9	399	12.5	86.1	0.41	0.046
113-1416898-day14	35.2	7	39.4	76		0.76	1.03	25	0	0	27.7	4	10	7.483	37.6	52.2	374.8	9.68	1.13	0.71	37.8	23.7	48	49	0	105.6	0.11	0.019	5.14	0.21	22.9	0.3	4.2	7.4	0.25	0.266	32.9	51.3	21.3	0.17	49	0.74	0.125	30.3	327	9.7	92.7	0.55	0.093
113-1416898-day21	38.4	10	39.9	93		1.11	1.13	28	0.01	0.003	26.8	4	8	7.409	37.5	49.8	1030	4.16	2.21	1.33	43.4	23.3	44			108.7	0.15	0.042	4.98	0.21	34.3	0.4	7.1		0.4	0.305	39	75.1	23.7	0.48	100	0.64	0.179	31.3	325	9.9	96.5	0.35	0.098
113-1416898-day3	41.2	21	36.8	152	297	0.93	1.14	113	0.01	0.003	33.1	31	45	7.488	37.7	56.6	144.4	62	3.3	1.83	44.7	28.3	83	97	0	68.1	0	0	6.4	0.33	23.7	0.2	4.2	7.9	0.59	0.266	32.5	4.2	38.7	0.88	40	0.35	0.093	30	342	11.6	87.7	0.29	0.077
113-1416898-day7	37.6	13	37.8	62	67	0.79	1.04	66	0.01	0.001	38.8	12	18	7.523	38.3	61.9	167.4	79.5	2.06	1.23	48.2	32.9	55	58	4	101	0.02	0.002	5.13	0.21	26.3	0.2	5.4	5.7	0.37	0.264	30	54.6	32.7	0.46	52	0.45	0.045	29.8	333	11	89.5	0.2	0.02
66-1411455-day1	38	11	42.4	178	295	1.36	1.06	21	0.01	0.001	25.5	10	16	7.403	37.1	48.6	156.5	9.1	4.87	0.51	41.8	22.1	81	73	0	99.2	0.08	0.009	4.99	0.21	29.1	0.5	5.8	6.9	1.45	0.365	39.6	20.4	36.4	2.91	1006	1.54	0.162	33	343	11.4	96.3	1.19	0.125
66-1411455-day14	40.1	123	43.4	728	85	0.84	1.11	100	0.01	0.001	25.1	4	9	7.409	36.8	48.5	841.2		4.75	0.82	40.7	21.8	85	78	2	93.6	0.26	0.023	6.17	0.21	34.6	1.2	6.7	6.8	0.7	0.411	39	64.3	37.4	3.23	2108	1.77	0.16	32.6	336	11.5	97.2	0.67	0.061
66-1411455-day3	41.1	7	40.7	126		1.16	1.14	35	0.01	0.002	27.8	5	7	7.418	36.8	50.8	127.9		4.92	0.74	44	24.1	79		0	102.2	0.32	0.05	5.57	0.21	27.5	0.2	6.4		0.98	0.389	38.2	9.3	36.3	3.2	1428	1.07	0.167	32.3	332	11.4	97.3	0.67	0.105
66-1411455-day7	41.9	112	44.9	184	304	1.02	1.16	188	0.01	0.002	27.2	12	22	7.471	36.8	51.6	875.5		5.11	0.79	38.2	23.3	115	120		64.9	0.16	0.029	4.93	0.21	34.8	0.6	7.3	9.6	0.82	0.418	33.8	52.8	34.1	3.5	1971	0.83	0.148	33	344	11.1	95.7	0.69	0.123
203-1427730-day1	44.9	165	31.2	255	296	0.89	1.29	244	0.02	0.002	19.2	7	17	7.377	38.6	43.1	474.9	336	5.4	3.44	33.4	16.7	527	533		10.5	0.01	0.001	9.59	0.21	20.5	0.7	4.3	4.3	0.41	0.495	41.9	27.2	39.2	1.55	47	1.46	0.159	29.5	362	11.6	81.7	0.5	0.055
203-1427730-day3	85.1	37	24.9	15	37	0.32	2.36	77	0.02	0.001	23.3	6	62	7.39	36.8	43.9	955.9	90	1.72	1.2	38.5	20.2	298	324	36	20.8	0.31	0.018	7.41	0.21	21.9	0.5	15.7	9.9	0.09	0.326	39.9	25.8	39.4	0.43	75	0.56	0.032	28.5	328	12	90.5	0.45	0.021
19-1405641-day1	36.3	21	32.7	91	91	0.97	1.01	19	0.01	0.001	21.7	14	22	7.392	38	45.4	2394	164	6.59	3.89	36.5	18.9	82	82	0	77.4	0.05	0.004	8.13	0.21	28.7	1.2	7.8	7.8	0.74	0.419	40.5	232	32.7	2.49	52	1.19	0.101	29.5	341	11	86.6	0.92	0.078
19-1405641-day21	37.3	57	36.2	119	119	1.1	1.04	40	0.03	0.007	24.3	6	13	7.437	37	48.4	3078	1.59	4.41	1.93	36.8	20.9	75	75		113.5	0.03	0.007	3.11	0.21	36.6	1.4	6.6	6.6	0.56	0.366	36.6	292.7	20.3	1.92	85	1.4	0.304	29.1	336	9.5	86.5	0.47	0.102
19-1405641-day3	44.7	56	30.2	230	230	0.8	1.24	79	0.02	0.003	25.2	10	22	7.443	38.4	49.3	6613	104	7.21	2.66	37.7	21.7	101	101	2	79.2	0.1	0.017	10.27	0.21	33.4	0.7	8.4	8.4	0.52	0.43	36	2070	24.9	4.03	80	0.52	0.086	28.6	332	10	86.2	0.6	0.1
19-1405641-day7	56.4	71	27.5	383	207	0.44	1.57	113	0.01	0.001	23.7	6	19	7.387	37.8	46.9	4290	189	3.53	1.33	40.4	20.7	92	100	0	88.7	0.02	0.002	6.65	0.21	26.3	0.6	13.2	7.1	0.26	0.363	41	522.6	21.4	1.94	61	0.85	0.096	29.1	336	9.6	86.6	0.22	0.025
37-1387512-day1	44.5	23	40.8	284	329	0.79	1.24	24	0.01	0.002	28.8	7	12	7.399	36.8	51.2	445.6	21.6	4.3	0.66	47.7	25	75	63	0	115.1	0.17	0.027	4.35	0.21	31.8	1	5.8	5.7	0.54	0.401	39.9	25.5	26	3.1	115	1.91	0.304	31.1	342	10	90.9	0.41	0.065
43-1409284-day1	37.9	65	27.5	58	94	0.76	1.05	29	0.01	0.001	27.3	11	20	7.474	38.1	51.7	497	337	4.49	0.87	38.1	23.5	43	45	4	105	0.05	0.004	6.71	0.21	33.4	2.2	8.3	9.1	0.62	0.36	33.6	74.7	26	3	153	1.6	0.121	27.6	332	9.8	85.5	1.03	0.08
43-1409284-day14	34.9	17	36.2	231		1	0.97	66	0.04	0.005	28.7	3	6	7.442	37	52	462.6	1.34	2.62	0.69	42.9	24.7	56		0	96.3	0.11	0.014	3.35	0.21	35.9	0.3	5		0.7	0.34	36.1	92.4	16.8	1.23	107	1.36	0.174	27.3	319	9.1	85.8	0.75	0.096
43-1409284-day21	36.6	18	31.6	79		1.11	1.02	82	0.01	0.003	26.8	3	6	7.413	37.4	49.9	314.2	5.13	3.96	0.95	43.1	23.3	56		0	96.3	0.11	0.032	3.81	0.21	38.7	0.2	5.1		0.77	0.325	38.7	11.8	17.9	2.24	148	1.29	0.376	28.1	317	9.3	88.6	0.26	0.076
43-1409284-day3	32.9	27	27.6	48		0.8	0.91	41	0.01	0.001	33.9	7	14	7.416	37.8	55.6	345	147	3.86	0.82	54	29.3	43		0	105	0.02	0.002	5.45	0.21	27.5	0.7	11.7		0.67	0.339	38.4	17.1	24.4	2.37	184	1.11	0.088	27.4	324	9.9	84.3	1.19	0.094
43-1409284-day7	34.9	13	25.1	123		0.89	0.97	58	0.01	0.001	39.9	2	6	7.481	37.2	61.8	102.5	20.6	2.87	0.69	54.6	34.1	45		0	103.5	0.12	0.009	3.73	0.21	29.8	0.2	7.8		0.75	0.332	33	57.4	20.9	1.43	162	1.24	0.096	27.6	325	9.6	84.7	0.56	0.043
53-1410290-day1	49.9	37	31.3	111	227	0.75	1.39	19	0	0	27.4	4	8	7.463	37.8	51.5	1700	205.8	2.35	0.51	39.2	23.5	37	58		131.5	0.04	0.003	5.82	0.21	27.3	1.9	5.3	5.8	0.65	0.34	34.5	219.4	36.7	1.19	264	1.52	0.104	29.5	335	11.4	88.1	1.46	0.1
53-1410290-day14	39.7	64	37.6	93		1.2	1.1	58	0.05	0.007	27.3	10	18	7.482	37.1	51.8	968.9		3.53	0.57	37.3	23.3	54		2	116.1	0.2	0.028	4.58	0.21	36.5	1.1	5.7		1.06	0.339	33	103.1	35.9	1.9	581	1	0.139	29	324	11.3	89.4	0.5	0.07
49-1409836-day14	37.2	47	30.8	217		0.99	1.03	126	0.01	0.002	28.2	3	9	7.458	36.8	52.1	418.9		2.93	0.54	40.8	24.2	45		6	120.7	0.05	0.008	3.11	0.21	31.5	0.4	5.2		0.96	0.334	34.8	73.1	38.6	1.43	91	0.74	0.125	29.3	335	11.7	87.4	0.57	0.096
49-1409836-day3	38.9	92	38.3	252		1.05	1.08	86	0.02	0.001	32.3	13	23	7.471	37.8	55.5	293.6	33.5	3.65	0.73	45.2	27.6	54		0	113.7	0.07	0.004	7.11	0.21	27.7	1.1	7		1.39	0.372	33.8	52.9	44.2	1.53	151	0.76	0.043	28.8	336	12.2	85.7	0.66	0.038
49-1409836-day7	36.8	31	34.6	204		0.94	1.02	60	0.04	0.004	36.4	3	9	7.475	37.2	58.9	487	1.4	3.4	0.5	50.5	31.2	53		11	115.9	0.3	0.029	5.28	0.21	36.7	0.5	6.9		0.92	0.374	33.5	20.8	39.8	2.1	120	1.31	0.128	29.5	341	11.7	86.7	0.96	0.092
179-1424215-day1	36.2	294	40	1176	1196	0.99	1.01	143	0.01	0.001	25.7	28	86	7.435	37.4	49.5	445	43.7	4.8	0.51	39.1	22.1	59	67		102.2	0.02	0.001	4.98	0.21	32	2.1	6.1	5.6	0.73	0.451	36.7	116.4	35.2	3.56	47	1.47	0.094	30.1	333	11.3	91.7	1.44	0.088
179-1424215-day7	36.7	108	34.7	173		0.84	1.08	42	0.01	0.001	24.8	5	18	7.428	37.2	48.6	886.1	8.44	3.95	0.39	38.4	21.4	51			107.3	0.22	0.025	5.74	0.21	39.2	2.6	5.7		0.68	0.424	37.3	59	23.8	2.88	181	1.54	0.178	29.9	325	9.9	92	0.67	0.077
102-1415958-day3	42.9	14	31.4	71		0.7	1.19	59	0	0	26.7	5	9	7.373	37.8	48.9	903.3	148	4.56	1.68	46.9	23.4	72		7	125.3	0.1	0.008	8.84	0.21	22.6	0.2	5.5		0.42	0.352	42.4	71.1	30.5	2.46	177	1.12	0.093	21.7	318	10.6	68.2	1.18	0.098
74-1412542-day1	33.4	52	22.7	258	336	0.73	0.93	141	0.02	0.001	19.7	9	40	7.4	37.4	44	2534	46.8	6.14	4.37	32.6	17.1	221	83	0	29.9	0	0	3.68	0.21	24	0.4	7.6	8	0.22	0.388	39.8	42.1	30.1	1.55	17	1.37	0.089	33.8	345	10.7	97.7	0.58	0.038
74-1412542-day14	57.1	7	36.2	40	70	0.6	1.59	34	0.06	0.004	28.5	5	19	7.484	36.2	52.9	202	53.4	2.09	0.36	38.7	24.3	260	273	2	24.6	0.06	0.004	4.42	0.37	24.8	0.2	4.1	2.4	0.59	0.217	32.8	49.8	24.2	1.14	31	0.62	0.038	31.1	327	9.9	95.2	0.27	0.016
74-1412542-day3	48.4	56	25.3	99		0.62	1.34	287	0.01	0.001	28.9	6	32	7.463	36	52.7	193.8	164	3.48	2.04	41.3	24.8	420		0	13.8	0	0	7.65	0.21	20.5	0.2	3.3		0.13	0.252	34.4	19.9	24.7	1.31	23	0.44	0.055	31.5	341	10	92.3	0.29	0.036
74-1412542-day7	51.6	25	26.4	68		0.67	1.43	165	0.01	0.002	36.3	7	33	7.522	37.2	49.6	2059	55.5	2.92	1.64	48	30.8	387		0	15.2	0.04	0.006	6.74	0.33	23.2	0.2	6.9		0.17	0.26	30.1	121.6	22.9	1.11	22	0.55	0.088	31.5	350	9.8	89.9	0.22	0.035
31-1407061-day14	39.9	55	34.2	171	171	0.54	1.11	104	0	0	30.1	2	15	7.418	36.8	52.6	751		2.01	0.33	47.7	26.1	66	66	2	122.7	0.08	0.014	3.33	0.21	36	0.5	7.9	7.9	0.38	0.274	38.2	41.4	30.9	1.3	24	1.73	0.299	36.5	325	10.8	112.3	0.5	0.087
31-1407061-day21	38.8	72	37.6	193	193	0.82	1.08	105	0	0	25.7	3	12	7.458	36.7	50	625.6	0.99	2.88	0.52	37.1	22.1	71	71	1	112.3	0.04	0.016	3.42	0.21	34.1	0.7	10.8	10.8	0.5	0.27	34.8	71.3	37.1	1.86	39	1.16	0.466	37.6	341	11.4	110.2	0.3	0.12
31-1407061-day3	50.2	120	21.3	214	214	0.37	1.39	329	0	0	26.7	4	44	7.472	38.4	51.2	69.3		1.33	0.11	37.4	22.9	84	77	2	91.6	0.01	0.001	3.53	0.21	22.9	0.4	10.3	7.8	0.2	0.244	33.7	16.4	41.6	1.02	23	1.06	0.102	36.1	340	12.5	106.1	1.2	0.115
31-1407061-day7	58.1	57	21.2	164	164	0.39	1.61	93	0	0	32.5	2	18	7.481	38.4	55.9	549.9	33.1	1.26	0.28	44.5	27.8	57	58	0	112.2	0.06	0.007	4.18	0.21	27.6	0.6	9.9	8.3	0.27	0.225	33	68	39.9	0.71	31	1.48	0.171	36.6	347	12.1	105.6	0.62	0.071
33-1408097-day1	32.1	13	36.3	645	1072	1.57	0.89	25	0	0	25.3	18	28	7.476	37.6	50.1	220.4	89.8	4.24	0.66	35	21.6	47	44	0	108.6	0	0	2.88	0.21	27.1	0.5	6.7	8.2	1.67	0.442	33.4	127.2	33.1	1.91	67	1	0.06	31.2	357	11	87.4	0.62	0.037
33-1408097-day14	43	12	26.1	96		0.99	1.19	68	0	0	26.1	2	5	7.446	37	50.1	1276	0.83	2.04	0.5	38.7	22.5	54		4	104.4	0.07	0.011	3.11	0.21	29.9	0.2	6.5		0.87	0.32	35.8	71.8	20.3	0.68	35	1.02	0.156	31.9	344	9.6	92.8	0.5	0.076
33-1408097-day21	37.8	20	33	73		1.01	1.05	52	0.03	0.011	27.3	3	6	7.433	37	50.7	398.8	0.15	2.7	0.49	41.8	23.5	46			109.4	0.11	0.041	3.79	0.21	22.1	0.4	4.8		0.71	0.33	36.9	56.8	21.5	1.5	61	1.08	0.4	30.6	320	9.8	95.4	0.39	0.144
33-1408097-day3	41.1	16	29.3	174		1.11	1.14	69	0	0	30.8	22	36	7.475	38	54.5	532.1	164	2.79	0.62	42.8	26.4	51		1	105.8	0.01	0	5.63	0.21	26.9	0.2	6.2		1.41	0.402	33.5	53.9	40.5	0.76	67	0.75	0.034	31	348	12	89.1	0.88	0.04
33-1408097-day7	37.8	14	26.9	101		0.91	1.05	66	0.02	0.002	27.3	4	10	7.449	37.4	51.1	406.2	23	1.88	0.5	40.3	23.5	49	43	6	107.2	0.1	0.009	4.39	0.21	26.9	0.2	5.1	9.4	0.77	0.37	35.6	35.2	28.5	0.61	53	1.08	0.096	30.1	332	10.6	90.7	0.66	0.059
163-1400319-day3	37.8	19	37.3	54		1.22	1.05	26	0.01	0.001	26.9	10	16	7.374	37.4	49.1	466.5	65.3	4.73	1.55	48	25.7	40		0	133.7	0.08	0.004	4.21	0.21	30.7	0.7	8.3		1.2	0.39	42.3	57.3	39.2	1.98	41	1.14	0.058	29.8	340	11.7	87.8	1.1	0.056
175-1423668-day1	38.8	16	39.5	112	178	1.29	1.08	14	0.04	0.003	24.7	9	14	7.39	37.5	47.7	759.4	31.1	19.23	16.05	41.7	21.5	59	75	0	113.8	0.1	0.01	6.25	0.21	31.1	1.1	11.1	7.9	0.78	0.395	40.7	48.4	47.4	2.4	59	1.99	0.166	32.8	365	13.1	92	0.73	0.072
175-1423668-day3	42.5	12	45.3	150		1.35	1.18	25	0.01	0.001	30.4	8	12	7.407	37.8	52.6	714.3	131	13.25	6.61	49.3	26.4	90			86.7	0.02	0.002	8.41	0.21	36.2	0.5	10.4		0.98	0.402	39.2	64	38.4	5.66	88	1.18	0.109	31.1	326	11.8	95.5	0.88	0.081
175-1423668-day7	42.4	99	37.7	183		0.7	1.18	132	0.01	0.001	30.1	12	35	7.443	36.7	53.2	411.2	80	12.69	4.18	45	25.9	75		0	108.1	0	0	8.27	0.21	40.1	0.8	5.7		0.55	0.41	36	55.8	28.9	7.96	127	1.06	0.104	30.7	324	10.5	94.7	0.59	0.058
157-1101416-day1	35.3	95	29.1	130	1151	0.83	0.98	123	0	0	24.8	6	33	7.363	37.9	47.2	229.5	35.4	5.53	0.71	44.7	21.8	52	52		99.3	0	0	4.08	0.33	22.7	0.8	4	13.9	1.21	0.285	43.4	7.7	20.9	3.61	43	0.1	0.011	32.6	344	9.5	94.7	0.22	0.025
157-1101416-day14	40.5	20	34.7	183		0.83	1.19	29	0.01	0.004	25.2	5	16	7.422	36.5	48.8	464.5	0.39	6.26	0.57	39.6	21.8	43		10	105.8	0.06	0.021	3.26	0.21	24.8	0.7	5.7		0.79	0.26	37.8	16.7	26.1	4.9	53	0.61	0.218	32.7	350	10.2	93.5	0.15	0.054
157-1101416-day3	35.2	48	31.1	124		0.79	0.98	38	0.01	0.004	25.1	5	21	7.408	37.3	48.5	337.8	74.2	6.59	1.01	40.7	21.8	47		2	102.7	0.07	0.027	4.62	0.33	26.9	1.3	5		0.87	0.329	39	6.9	29.7	4.71	42	0.57	0.222	31.7	325	10.7	97.3	0.22	0.086
157-1101416-day7	32.9	36	39.9	188		0.87	0.97	39	0.01	0.003	26	6	22	7.421	36.8	49.4	568.4	3.75	6.85	0.68	41	22.5	49		0	101.3	0.08	0.025	4.21	0.21	28.2	0.9	5.9		0.89	0.342	38	42.2	28.1	5.28	66	0.72	0.224	31.9	330	10.5	96.6	0.3	0.093
116-1236416-day1	31	57	34.9	474		1.06	0.86	149	0.01	0.001	21.6	35	54	7.394	38.3	45.3	983.2		13.91	10.47	36.1	18.7	97		6	58	0	0	3.46	0.21	27.4	0.4	9.1		0.49	0.445	40.3	75.3	41	2.95	28	0.95	0.08	33	328	12.1	100.7	0.38	0.032
116-1236416-day14	34.4	20	35.5	61		1.61	1.01	28	0.04	0.005	29	4	9	7.429	36.6	52	315.9	4.07	6.38	0.91	44.7	25	72		0	83.2	0.18	0.022	3.97	0.21	33.3	0.7	3.7		1.49	0.293	37.2	4.8	25.1	3.98	276	1.43	0.171	33.5	324	10.1	103.2	0.64	0.077
116-1236416-day3	28.5	35	32.3	107		1.22	0.84	54	0	0	30.8	28	48	7.525	37.7	55.6	345.3	155	8.33	1.08	38.2	26.2	83			70.1	0.02	0.002	7.39	0.21	29.7	0.6	3		0.96	0.371	29.9	56.7	39.9	6.29	30	1.33	0.142	32.6	326	12.1	100	0.59	0.063
116-1236416-day7	31.1	20	26.1	159		1.06	0.86	32	0.04	0.002	34.1	8	17	7.449	37.2	56.5	758.7		6.16	0.31	50.3	29.4	57		0	102.7	0.22	0.014	6.33	0.21	26.4	0.6	6.1		0.83	0.282	35.6	33.9	35.5	5.02	152	1.55	0.096	33.2	323	11.2	102.9	1.09	0.068
30-1190738-day1	34.7	20	32.4	191	220	1.16	0.96	22	0.01	0.001	20.9	5	9	7.451	38.2	46.1	1101	47.1	17.19	13.51	30.6	17.9	5	41	12	264.9	0.01	0.001	4.71	0.33	33.5	0.9	10	10.1	0.59	0.378	35.4	141.1	19.2	3.09	34	1.12	0.072	30.4	364	9.4	86.3	0.75	0.05
30-1190738-day3	43.1	9	26.6	79		1.3	1.2	42	0.01	0.001	27.9	9	14	7.434	37.8	51.3	1375	286	7.16	3.41	42.7	24.1	47		2	126.8	0.11	0.01	8.84	0.33	32	0.2	10.8		0.75	0.346	36.8	79.6	20.1	3	21	2.23	0.207	28.1	327	9.5	86.1	0.49	0.045
30-1190738-day7	36.8	26	35.1	124		1.03	1.02	41	0.11	0.008	30	2	7	7.49	36.9	54.2	1827	17	4.3	2.13	40.3	25.6	46		5	127.7	0.63	0.044	4.15	0.21	33.5	0.6	9.8		0.49	0.35	32.4	128.7	18.1	1.68	35	3.21	0.223	27.1	316	9.2	85.7	1.04	0.072
20-1405781-day14	41.6	19	32.2	39	39	0.85	1.16	27	0.08	0.004	28.5	3	6	7.379	37.3	50.5	841.3	25	2.7	0.82	49.4	24.9	51	51	4	127.8	0.19	0.01	6.74	0.21	35.1	0.7	5.4	5.4	0.61	0.316	41.8	76.7	16.2	1.27	59	1.38	0.074	29.2	301	8.9	97.2	0.27	0.014
20-1405781-day21	47.3	43	42.3	45	45	1.24	1.31	40	0.01	0.001	24.4	3	7	7.397	36.9	47.6	1986	1.27	3.59	1.19	40.6	21.2	64	64	0	138.5	0.15	0.018	5.63	0.21	33	1.1	7.8	7.8	0.81	0.404	40.1	140.6	17.6	1.59	43	0.96	0.118	29.2	307	9.2	95.3	0.78	0.096
20-1405781-day3	48.3	14	28.5	61	61	0.45	1.34	58	0.03	0.002	30.9	15	28	7.456	38.2	54.1	362	179	7.96	6.22	45.9	26.6	56	52	0	123	0.15	0.012	11.26	0.4	24.1	0.2	5	7.6	0.32	0.36	36.5	41.6	26.1	1.42	18	0.94	0.073	30.3	327	10.2	92.6	1.46	0.113
54-1410420-day1	34.3	15	41.8	1416		0.72	0.95	40	0	0	19.8	3	5	7.363	38.2	43.2	540.3		8.09	5.91	35.7	17.4	33		4	145.5	0.03	0.003	4.58	0.21	25.6	0.4	18.5		0.42	0.399	43.4	24.9	34.4	1.76	22	0.64	0.063	32.2	366	11.3	87.9	0.61	0.06
54-1410420-day14	39.9	23	30.6	140		1	1.11	74	0	0	24.3	2	5	7.36	40.2	46.7	197.1		4.58	1	44.1	21.3	84		0	94.9	0.01	0.001	3.68	0.21	40	0.3	6.4		0.75	0.39	43.6	8.4	18.2	2.83	184	0.76	0.071	28.7	318	9.1	90.3	0.63	0.059
54-1410420-day21	40.6	67	34.7	105		0.9	1.13	63	0.02	0.002	23.6	2	5	7.422	38.6	47.6	1166		3.45	0.79	37.1	20.4	74		0	110.6	0.13	0.015	4.89	0.21	29.4	1.1	12.1		0.8	0.246	37.9	75.2	22.7	1.86	116	1.12	0.164	29.4	336	9.6	88.3	0.45	0.066
54-1410420-day3	65	12	29.2	185	304	0.56	1.81	35	0	0	26.2	5	8	7.448	38.1	50.2	147.7	313.2	5.66	2.68	38.6	22.5	86	99	2	92.2	0.02	0.003	11.75	0.21	27.5	0.3	3.5	14.1	0.35	0.426	35.6	153.8	35.6	2.63	70	0.43	0.058	29.3	338	11.1	86.8	0.28	0.038
54-1410420-day7	50.6	9	32	101		0.62	1.41	35	0.01	0.001	31.9	5	8	7.456	38	54.9	351.5		4.73	0.91	46.4	27.4	96		2	80.8	0.02	0.001	9.59	0.21	33.2	0.3	9.4		0.45	0.374	35	10	28.3	3.37	140	0.73	0.046	29	329	10.2	88.2	1.17	0.074
126-1418780-day1	35.5	12	26.8	60	64	0.48	0.99	32	0.16	0	26	2	7	7.512	38.3	51.5	295.3	59.4	2.8	0.78	33.2	22.2	49	56	0	112.9	0.21	0	5.85	0.21	32.7	0.4	5	6.1	0.24	0.308	30.7	84.1	25.4	1.78	79	3.2	0.17	27.4	334	9.8	81.9	1.92	0.03
126-1418780-day14	40	6	39.6	155		0.92	1.11	27	0.01	0.002	29.3	3	7	7.427	45.5	52.2	690.9	1.2	4.11	0.86	45.5	25.3	75		2	99.4	0.45	0.08	4.21	0.21	46.9	0.2	5.7		0.62	0.369	37.4	49.3	32.1	2.63	199	2.3	0.411	27.4	322	10.8	85	0.91	0.163
126-1418780-day3	39.7	9	29.2	52		0.61	1.1	24	0.01	0.001	30.2	3	7	7.424	47.2	52.8	797.1	24.6	3.48	0.66	47.2	26.1	46		0	115.9	0.42	0.044	4.47	0.21	36.3	0.4	6.9		0.34	0.307	37.6	84.7	29.9	2.48	110	2.05	0.215	26.6	316	10.6	84.3	1.03	0.108
126-1418780-day7	40.5	6	33.3	67		0.83	1.13	23	0.01	0.001	31	3	7	7.47	43.5	54.5	700.4	8.39	3.96	0.64	43.5	26.6	50		2	112	0.58	0.077	5.18	0.21	44.4	0.3	6.1		0.54	0.335	33.9	83.9	28.6	2.78	153	2.17	0.288	27.1	316	10.6	85.7	0.99	0.131
86-861299-day1	41.5	21	42.3	602		0.95	1.15	21	0	0	25.6	4	8	7.442	36.5	49.6	50.7	35.4	2.67	0.41	38.3	22	67		0	129.2	0.02	0.002	6.32	0.21	31.4	1	4.1		0.68	0.416	36.2	54.6	43	1.58	226	0.8	0.08	30.9	344	12.1	89.8	0.82	0.082
86-861299-day3	43.8	15	41.5	245		0.86	1.22	49	0	0	30.4	6	12	7.438	36.5	53.3	181.8	20.2	2.76	0.5	46	26.2	84		0	98.3	0.06	0.018	6.17	0.21	33.4	0.3	5.9		0.62	0.424	36.5	8.4	44.1	1.64	238	0.95	0.284	30.7	333	12.4	92.2	0.26	0.078
86-861299-day7	40.8	21	38.4	158		0.74	1.13	76	0	0	30	6	11	7.423	35.8	52.6	240.4	6.52	2.35	0.32	47	25.9	85		2	96.9	0.04	0.013	4.54	0.41	28.5	0.3	6.1		0.54	0.417	37.7	14.1	41.1	1.49	192	0.97	0.322	30.2	321	12	94.1	0.3	0.1
15-1404896-day1	33.4	56	26.8	56	50	0.73	0.93	28	0	0	21.6	9	37	7.416	36.7	45.8	193.7	60.1	3.84	0.79	34.4	18.7	146	153	0	45.3	0.08	0.007	7.04	0.33	25.3	2	10.4	11.7	0.42	0.459	38.4	12.9	25.2	2.63	82	1.07	0.096	30.6	355	9.9	86.1	0.38	0.034
52-1410187-day1	30.1	213	38.1	1599	2369	1.33	0.84	114	0.01	0.001	23.8	14	29	7.411	38.3	47.4	352.3	22.5	4.15	0.57	38.3	20.6	61	70		106.2	0	0	4.16	0.21	24.8	1.9	8.4	7.9	1.2	0.45	38.9	56.7	22.8	2.38	117	0.97	0.051	30.6	351	9.7	87.2	0.7	0.037
52-1410187-day3	31.3	58	32.7	193		0.93	0.87	84	0	0	42.1	5	14	7.533	38	64.7	264.3		2.68	0.5	51.1	35.7	52			111.9	0	0	7.42	0.21	27.6	0.7	3.7		0.82	0.388	29.3	122.2	29.3	1.36	111	0.76	0.038	30.2	353	10.6	85.7	0.84	0.042
63-1411057-day1	39.8	30	36.6	66		0.51	1.11	52	0.01	0.001	24	12	20	7.45	37.1	48.6	315.1		7.1	4.29	35.4	20.7	61			110.7	0.02	0.001	11.51	0.21	30.5	0.6	3.2		0.35	0.414	35.5	116.9	29.1	2.46	39	1.23	0.07	28.4	331	10.5	85.7	1	0.057
63-1411057-day3	39.8	18	28.9	51		0.46	1.11	55	0.01	0.001	35.5	9	17	7.448	36.5	57.5	673.8		4.11	1.56	52.5	30.5	65		0	126.7	0.28	0.015	7.53	0.21	28.5	0.3	6.5		0.27	0.36	35.7	27.8	31.7	2.29	163	0.94	0.052	28.3	331	10.8	85.5	0.83	0.046
63-1411057-day7	43	19	29.9	44		0.7	1.19	63	0.01	0.001	35	6	11	7.395	37.1	56	293.2		4.52	1.24	58.5	30.5	63			131.6	0.3	0.017	7.65	0.21	30.4	0.3	4.2		0.46	0.401	40.3	14.8	29.7	2.82	241	1.13	0.065	27.8	317	10.6	87.7	0.66	0.038
70-1411485-day1	38	50	40.7	91	231	0.73	1.06	54	0.01	0.002	30.2	6	10	7.415	37.2	52.6	3.33		6.53	1.16	48.3	26.2	66	51	0	134.4	0.02	0.005	5.34	0.21	31.7	0.9	4.3	22.1	0.48	0.411	38.5	41.5	35.4	4.89	451	1.99	0.477	30.8	331	11.2	93.2	0.33	0.079
70-1411485-day3	36.8	54	42.5	198		0.88	1.02	63	0.01	0.002	32.3	7	11	7.423	36.8	54.4	305.1	2.75	6.14	0.96	50.6	27.9	69		0	127.4	0.01	0.002	5.08	0.21	31.6	0.9	8.7		0.61	0.43	37.8	27.7	36.3	4.57	413	1.41	0.244	30.7	326	11.4	94.3	0.39	0.067
70-1411485-day7	37.9	76	42.2	107		0.94	1.05	59	0.02	0.003	31.5	6	10	7.445	36.6	54.3	684.7	1.26	5.88	1.36	46.9	27.1	58		2	122.1	0.03	0.004	4.89	0.21	32.3	1.3	8.7		0.74	0.42	35.9	38.6	40.5	3.78	327	1.33	0.197	29.7	325	12.1	91.6	0.34	0.05
128-1258021-day1	31.1	159	49.7	186	251	0.95	0.92	101	0.03	0.002	22.4	4	16	7.438	37.8	47	11.14	23.6	19.26	15.02	40.4	19.3	50	52	0	135.3	0.02	0.001	4.65	0.33	28.8	1.6	10.1	15.3	0.68	0.448	44.7	248.6	30.3	3.56	31	2.02	0.153	35.6	408	9.7	89.2	1.41	0.099
128-1258021-day14	38.7	68	38	171		0.97	1.08	126	0.01	0.001	23.4	8	14	7.399	37.1	46.8	826.5		3.3	0.47	38.7	20.3	45			141.3	0.08	0.01	4.98	0.21	30.6	0.5	6.3		0.73	0.422	39.9	93.7	15.3	2.1	188	2.43	0.312	30.6	327	8.9	93.6	0.53	0.068
128-1258021-day21	36.8	51	45	105		1.09	1.02	101	0.01	0.002	26.1	10	16	7.398	36.3	49	1225	3.02	3.67	0.44	43.3	22.7	49		0	136.5	0.04	0.009	3.84	0.21	27.9	0.5	6.6		0.88	0.39	40	137.9	14.4	2.35	113	2	0.442	30.6	329	8.9	92.9	0.32	0.071
128-1258021-day3	38.6	74	34.5	69		1.05	1.07	74	0.01	0.001	27.5	17	24	7.404	37.6	50.2	137.2		8.73	2.13	45	23.9	42		2	145.4	0.03	0.003	6.92	0.33	29.9	1	6.1		0.99	0.416	39.5	69.2	25.1	5.61	116	1.63	0.137	30.3	322	10	94.1	1.61	0.135
128-1258021-day7	41	61	35.2	153		0.78	1.21	93	0.02	0.001	25	7	12	7.424	37.2	48.7	553.8	93.9	5.71	0.66	39	21.6	54			131.1	0.1	0.007	5.72	0.21	27.6	0.7	7.6		0.69	0.417	37.7	221.2	16.5	4.36	233	2.22	0.158	30.5	324	9	94.1	1.34	0.095
178-1424112-day1	35.6	20	43.5	47	93	1.49	0.99	20	0.01	0.001	23	18	29	7.416	37.2	47	784.5	30.9	5.53	2.46	36.7	19.9	62	66	2	141.9	0.13	0.011	4.75	0.21	30	1	6.5	6.5	0.89	0.464	38.4	42.3	37.2	2.18	41	2.34	0.196	30.8	330	11.7	93.5	0.88	0.074
178-1424112-day3	44.6	28	45	127		1.16	1.31	34	0.01	0.001	25.8	8	16	7.355	36.5	47.7	653.5	31.2	7.9	2.25	47.2	22.6	67		0	129.2	0.2	0.026	6.8	0.21	36.9	0.8	6.8		0.72	0.518	44.2	18.7	40	4.93	173	1.66	0.215	30.9	326	11.9	94.7	0.66	0.086
178-1424112-day7	52	24	46.2	172		0.86	1.53	26	0.01	0.001	26	6	15	7.388	36.3	48.7	528.4	7.87	7.03	1.34	44.2	22.7	63			139.2	0.21	0.029	4.92	0.21	32.4	0.9	5.9		0.64	0.475	40.9	25.4	37.5	5.05	241	1.88	0.261	31	339	11.6	91.3	0.62	0.086
151-1421870-day14	41.1	23	36	242		0.96	1.21	107	0.01	0.001	24	6	11	7.398	77.3	47.3	907.9		3.38	0.59	39.8	20.8	72		0	115.2	0.05	0.005	5.7	0.21	26.9	0.2	7.7		0.64	0.305	40	52.3	40	2.15	167	1.39	0.136	31.6	341	11.8	92.7	0.9	0.088
151-1421870-day3	41	11	27.8	49		0.74	1.14	32	0.01	0.001	39.5	10	16	7.484	37.6	61.6	173.3	168	5.1	1.99	53.7	33.8	79		2	102.9	0.04	0.003	8.84	0.21	22.6	0.3	7.9		0.42	0.356	32.8	164.8	55.6	2.69	70	1.55	0.113	30.5	326	13.8	93.7	1.46	0.106
151-1421870-day7	40.1	11	26.8	100		0.8	1.18	60	0.01	0	35.6	8	14	7.491	37	58.6	158.8	23.4	4	0.92	47.7	30.5	76	80	2	107.9	0.07	0.003	6.41	0.21	23.6	0.2	5	12.8	0.48	0.323	32.3	26.8	49.3	2.6	110	1.99	0.096	30.9	334	12.9	92.6	1.42	0.069
183-1425115-day1	35.5	48	28.3	546	257	0.95	0.99	64	0	0	21.6	6	15	7.357	37.7	44.5	2968	18.8	8.8	6.96	39.3	18.9	56	65	0	115.5	0.03	0.004	5.08	0.21	30.1	0.8	18.5	10.6	0.42	0.441	43.9	509.2	45	1.42	5	0.74	0.089	32	336	12.4	95.5	0.21	0.025
183-1425115-day14	36.2	90	47.4	53		0.97	1.01	159	0.01	0.002	25.4	3	7	7.414	37.1	48.8	1261	7.99	3.73	0.27	40.6	22	57		0	114.6	0.15	0.025	4.18	0.21	25.3	0.6	8.8		0.8	0.365	38.6	98.7	28	2.66	48	1.22	0.2	31.2	323	10.4	96.6	0.61	0.1
183-1425115-day3	36.9	22	25.1	50		0.95	1.09	61	0	0	27.8	10	32	7.454	38	51.7	492.6	167	4.75	1.46	40.6	23.9	65		0	127.6	0.16	0.019	8.77	0.21	22.2	0.4	9.1		0.46	0.363	35.1	41.5	37.1	2.83	20	1.04	0.123	32.1	333	11.5	96.3	0.6	0.071
183-1425115-day7	34.7	42	31.1	48		0.76	1.02	83	0	0	28.4	3	10	7.442	37.7	51.8	343.1	95.3	3.99	0.7	42.6	24.5	61		0	111.5	0.23	0.022	7.58	0.21	25.8	0.5	6.2		0.62	0.359	36.2	45.9	32.6	2.67	51	1.8	0.174	31.4	323	11	97.3	0.7	0.068
56-645976-day1	29.1	17	34.9	471	175	1.58	0.81	44	0.03	0.002	28.4	14	23	7.428	37	51.5	15.44	14.4	3.2	1.02	44	24.5	109	114	17	74.3	0	0	3.41	0.21	29.1	0.4	1.8	7.7	1	0.419	37.3	7.9	23.7	1.18	50	0.94	0.058	33.9	353	9.8	95.9	0.88	0.054
124-1418688-day1	41.5	26	34.4	161	209	1.01	1.15	24	0	0	19.6	12	19	7.403	38.2	43.9	2318	380	8.95	6.42	32.1	17	76	88		116.5	0.01	0.001	11.91	0.21	27.3	1.1	9.1	4.8	0.54	0.469	39.6	170.3	25.1	1.99	93	0.76	0.085	27.1	322	10	84.1	0.4	0.045
124-1418688-day14	38	39	45.8	84		0.89	1.06	39	0	0	26.1	5	13	7.465	37.1	50.6	626.9	11.7	4.19	1.35	37.2	22.5	56	58		127.4	0.17	0.018	4.75	0.21	32.9	1	8.6	5.9	0.62	0.325	34.3	55.4	14.1	2.22	258	0.78	0.081	27.1	329	8.8	82.3	0.39	0.04
124-1418688-day21	42	246	48	38		0.94	1.17	134	0	0	23.9	18	81	7.444	36.5	48.3	747.9	21.5	5.05	0.98	35.6	20.6	67		2	135.7	0.11	0.017	6.92	0.21	28.4	1.8	5.4		0.91	0.321	36	36.1	19.7	3.16	129	0.8	0.124	26.9	324	9.4	82.9	0.29	0.045
124-1418688-day3	36.3	17	35.7	44		0.78	1.01	53	0.06	0.004	35	10	33	7.487	39	58	106.3	285	6.81	4.31	47.3	29.9	74		1	120.4	0.06	0.004	8.69	0.21	30	0.3	2.5		0.39	0.385	32.6	49.2	23.3	2.11	160	0.82	0.061	26.7	322	9.8	82.8	0.85	0.063
124-1418688-day7	36.5	33	36.6	57		0.64	1.01	88	0.01	0	31.2	8	24	7.429	37.8	53.7	680.2	85.9	4.1	1.48	48.2	27	69		2	131	0.13	0.01	5.18	0.37	29.4	0.4	4.5		0.38	0.375	37.3	45.9	20.6	2.24	154	1.12	0.05	27	328	9.3	82.4	1.29	0.05
201-1427615-day3	43.8	8	56.3	125		1.53	1.22	23	0	0	24.4	12	20	7.442	36.8	48.7	4410	5.63	5.03	0.37	36.6	21	92			76.4	0.04	0.006	2.97	0.21	37	0.3	4		1.6	0.413	36.1	523.9	20.5	3.06	193	1.6	0.235	29.8	332	9.6	89.8	0.63	0.091
125-1418744-day1	34.2	449	40.4	1506	2565	0.89	0.95	300	0.01	0.001	22.6	32	54	7.425	37.5	46.8	889.8	4.48	4.26	0.61	35.2	19.5	62	71		131.4	0	0	4.16	0.21	30	1.5	7	9	1.04	0.477	37.6	64.9	37.1	2.61	526	0.87	0.05	29.5	344	11.4	85.9	0.9	0.057
125-1418744-day14	38.3	32	39.1	307		0.56	1.06	69	0.01	0.001	25.2	9	17	7.427	37.1	48.9	921.4	2.23	3	0.25	39.1	21.8	64			126.4	0.53	0.037	4.05	0.21	36.2	0.5	5.6		0.51	0.45	37.4	33.4	32.7	2.24	669	1.13	0.078	29.7	340	11.1	87.4	1.2	0.083
125-1418744-day21	40.2	15	37.9	201		0.71	1.18	24	0	0	27.8	8	14	7.454	36.9	51.6	611.7	2.9	3.58	0.67	40.5	23.9	76			102.7	0.46	0.042	5.39	0.21	36.6	0.6	4.9		0.58	0.44	35.1	23.4	33.8	2.33	701	1.07	0.098	29.3	336	11.1	87.1	0.77	0.071
125-1418744-day3	46.2	111	30.3	325		0.51	1.28	81	0	0	37.2	24	40	7.474	37.6	59.5	204.4	172	3.2	0.78	51.9	31.9	79		2	98	0.02	0.001	8.4	0.21	32.3	1.4	3.5		0.9	0.49	33.6	153.2	45	1.52	449	0.65	0.024	29.3	339	12.3	86.4	1.08	0.04
125-1418744-day7	45.2	44	27.6	184		0.44	1.26	69	0	0	33.9	11	21	7.442	37.5	56.1	82.78	16.5	2.69	0.53	50.8	29.2	70		6	113.4	0.15	0.01	6.17	0.21	31.5	0.6	3.4		0.62	0.476	36.1	31.4	44.2	1.54	444	1.72	0.113	28.5	321	12.4	88.8	0.72	0.047
136-1411542-day1	60.6	312	39.1	1449	3163	0.73	1.68	461	0.01	0.002	23	11	45	7.414	37.2	46.9	817.2	19.5	4.34	0.59	36.8	19.9	85		0	84.2	0.05	0.009	5.89	0.21	42.5	0.7	6.8		0.58	0.305	38.5	83.9	34.3	3.17	74	1.04	0.177	27.9	314	11.3	89.4	0.64	0.092
136-1411542-day14	44.3	20	31.8	130		0.68	1.23	24	0.01	0.002	22.8	3	12	7.423	36.8	47	797.4	63.4	3.77	0.53	35.8	19.8	70		0	106.5	0.15	0.03	3.37	0.21	31.4	0.8	7.7		0.52	0.295	37.8	69.2	39.6	2.72	89	1.88	0.375	27.7	312	11.9	88.9	0.29	0.058
136-1411542-day3	66.1	236	34.7	177		0.62	1.84	79	0.01	0.001	22.4	8	26	7.415	37	46.5	530.4	63.4	3.95	0.42	35.7	19.4	69		0	108.4	0.15	0.019	6.25	0.21	27.1	3	6.4		0.57	0.267	38.4	29.2	34.8	2.96	33	1.15	0.146	28.2	315	11.3	89.6	0.7	0.089
136-1411542-day7	92.7	85	34.3	166	146	0.63	2.58	30	0.01	0.002	23.2	4	16	7.438	36.7	47.6	455.2	29	3.7	0.31	35.1	20	73	69	2	101.2	0.17	0.04	5.72	0.21	29.2	2.8	6.7	10.3	0.49	0.272	36.5	27.9	37.6	2.9	99	1.06	0.252	28	313	11.7	89.5	0.44	0.105
155-1422285-day1	32.8	28	40.6	207	330	1.97	0.91	39	0.01	0.001	26	20	38	7.441	37	49.9	615.7	19.1	5.4	0.49	39.1	22.4	54	68	2	139.7	0	0	4.21	0.21	24.7	0.7	5.9	7.4	1.91	0.468	36.2	257.1	31.1	3	52	0.63	0.039	33.7	350	10.8	96.3	0.67	0.042
155-1422285-day3	40.5	29	35.8	112		1.39	1.19	115	0.01	0.001	30.3	12	47	7.413	36.8	52.6	227.4	233	5.65	0.75	48.6	26.2	61		0	132.9	0.21	0.017	7.32	0.21	27.1	0.3	4.5		1.56	0.418	38.7	15	35.2	3.34	72	0.9	0.072	33.5	330	11.4	101.5	0.93	0.075
60-1410805-day1	30.7	130	34.1	430	968	1.41	0.85	171	0.02	0.001	22.5	55	80	7.394	38	46.1	1176	19.2	4.22	0.04	37.7	19.6	65	56	0	114.8	0.01	0.001	3.98	0.21	27.8	0.8	5	6.2	1.51	0.4	40.3	101.8	20.3	2.67	68	0.57	0.039	29.5	338	9.4	87.3	0.96	0.066
29-1406802-day1	41	29	32.8	51	75	1.41	1.14	28	0.02	0.001	27.6	15	26	7.494	37.3	52.4	1040	512.3	9.21	6.33	36.8	23.6	73	68		118.1	0.05	0.002	11.21	0.21	40.5	1	13.8	17.8	0.91	0.482	36.5	325.6	58.6	1.97	28	0.96	0.031	33.5	344	14.3	97.3	1.51	0.049
29-1406802-day14	43.1	69	39.2	198		1.39	1.2	49	0.01	0.001	27.7	5	10	7.382	39.6	49.9	1024	62.7	3.75	0.55	47.7	24.1	70	70	1	124.3	0.18	0.02	5.4	0.21	36.1	1.4	8.1		1.12	0.431	41.5	118.3	46.1	2.08	155	1.14	0.124	32.6	336	12.5	96.9	0.54	0.059
29-1406802-day3	34.6	40	26.4	257	257	1.15	0.96	81	0.03	0.003	34	11	20	7.469	37.1	56.9	1241	108	8.43	1.54	47.9	29.2	62	53	2	143.9	0.13	0.013	8.27	0.21	38.9	0.5	10.5	4.8	0.8	0.457	34	378.6	44.1	6.09	102	0.78	0.076	33	326	12.4	101.1	0.85	0.083
29-1406802-day7	42.5	69	29.5	161	166	1	1.18	148	0.05	0.005	31.6	5	11	7.483	36.8	55.3	48.53	39.2	6.31	1.02	44.7	27	68	53	2	128.7	0.1	0.011	5.63	0.21	32.5	0.5	3.5	4.8	0.69	0.46	35.2	48.7	40.6	4.6	136	0.94	0.103	31.8	323	11.9	98.5	1.03	0.113
137-1293801-day1	44.1	392	40	677	976	0.95	1.23	162	0.01	0.001	25.1	44	156	7.438	36.6	49.1	813.2	117	2.97	0.3	38	21.6	80	86	0	88.7	0.02	0.003	6.95	0.21	31.4	2.4	6.4	7.3	0.98	0.401	36.5	297.2	27	1.69	33	0.83	0.093	31.6	355	9.9	88.9	0.42	0.054
137-1293801-day3	41.4	138	39.9	74		0.83	1.15	31	0	0	24.5	10	27	7.361	37	46.8	369.8	122	3.74	0.54	44.3	21.4	72			100.8	0.17	0.023	5.82	0.21	26	4.5	7.3		0.77	0.401	43.6	189.6	30.3	2.43	176	0.83	0.115	31.3	349	10.9	89.7	0.8	0.11
170-1423019-day1	34.2	10	40.4	872	2174	1.39	1.01	22	0.03	0.001	19.4	8	12	7.299	37.2	41.5	130.1	13.2	6.62	0.97	40.5	17.3	43	50	0	103.5	0.02	0.001	3.45	0.21	26.8	0.5	16.3	9.5	1.12	0.513	50.2	163	42	4.53	274	1.49	0.075	29.8	336	12.1	91.3	1.13	0.056
170-1423019-day14	35.9	4	27.9	112		0.92	1	14	0	0	26.3	4	8	7.417	37	49.6	1339	2.51	3.34	0.49	41.8	22.8	58		0	93.8	0.24	0.033	3.33	0.21	22	0.3	21.7		0.75	0.281	38.3	138.5	27	2.1	346	1.69	0.23	29.5	324	10.3	91.2	0.57	0.077
170-1423019-day21	31.3	10	35	111		1.24	0.87	20	0.01	0.002	26.2	3	5	7.402	36.8	49.2	1603	0.55	4.02	0.27	43	22.8	46			101.3	0.19	0.045	3.68	0.21	26.6	0.5	8.8		0.9	0.335	39.6	180.6	28.1	2.85	360	1.95	0.459	29.3	310	10.4	94.4	0.31	0.073
170-1423019-day3	32.5	8	36	109		0.95	0.9	17	0.01	0.001	38.3	10	17	7.454	37.4	59.9	542.7	13.2	4.61	0.06	55.7	32.9	61		0	92.3	0.1	0.006	6.4	0.21	27.2	0.5	6.2		0.99	0.41	35.1	38.3	41	3.56	376	1.36	0.149	29.5	324	12	90.9	1.23	0.071
170-1423019-day7	34	6	31.3	118		0.91	0.94	14	0	0	35.4	6	11	7.47	37.4	58	1043	126	4.53	0.31	49.7	30.3	57		0	94.4	0.29	0.019	5.03	0.21	28.2	0.4	6.5		0.78	0.41	33.9	66.2	34.2	3.44	419	2.93	0.196	29.3	324	11	90.5	1.26	0.084
79-1412997-day14	37.2	12	44.9	70		0.81	1.03	53	0.01	0.001	23.9	5	13	7.413	37.2	47.6	2970	25.5	2.62	0.12	38.3	20.8	105	95	0	52.7	0.08	0.008	3.88	0.21	26.4	0.2	5.8	5.2	0.76	0.272	38.6	270.3	16.7	1.74	167	1.22	0.117	30.9	320	9.1	96.5	1.01	0.097
79-1412997-day21	31.4	17	37.1	67		0.91	0.87	23	0.01	0.001	29.7	3	7	7.427	36.7	43.2	752.8	26.1	3.36	0.38	46	25.6	78	101	0	75.5	0.07	0.004	4.81	0.21	36.8	0.7	7.7	7.5	0.73	0.267	37.4	79.3	15	2.25	226	1.25	0.077	31.6	326	9	97.1	1.04	0.064
79-1412997-day3	30.8	17	24.8	2648		0.46	0.86	40	0	0	23.4	9	17	7.413	36	47.2	154.6	169	1.51	0.28	37.4	20.3	98		0	57.3	0.03	0.003	4.98	0.21	21.9	0.4	11.7		0.37	0.295	38.6	11.4	33.6	0.86	37	0.7	0.079	31.6	342	11.1	92.2	0.34	0.039
79-1412997-day7	38.3	6	27.6	107		0.42	1.06	48	0	0	50.2	4	9	7.562	38	71.8	81.95	39.5	1.24	0.37	57.1	42.4	73		0	81.8	0.03	0.002	4.67	0.37	22	0.1	4.3		0.28	0.3	27.4	7.3	27.9	0.59	53	1.37	0.09	30.5	320	10.5	95.2	1.27	0.084
134-1419929-day1	38.1	33	30.5	210	261	0.52	1.06	101	0.03	0.004	16.6	26	53	7.386	28.3	41.2	250.7	252.9	3.16	1.16	28.3	14.4	298	194	14	20.8	0.01	0.001	5.04	0.33	19.9	0.3	5.3	8.9	0.35	0.203	41.2	1.39	30.8	1.65	29	1.36	0.18	31.7	360	10.6	88.3	1.41	0.187
134-1419929-day3	57.8	17	31.2	388	325	0.56	1.61	64	0.01	0.002	21.9	11	22	7.446	32.5	46.7	31.52	153.4	2.68	0.9	32.5	18.8	376	359	8	15.7	0.02	0.003	4.35	0.53	21.5	0.3	4.2	4.7	0.43	0.206	35.8	10.1	36.1	1.35	43	1	0.149	31.1	345	11.4	90.4	1.17	0.174
134-1419929-day7	40.2	15	28	258		0.52	1.18	33	0.01	0.001	29.3	5	14	7.445	43.7	52.6	42.51	30.2	1.68	0.58	43.7	25.2	263	294	7	24.2	0.09	0.008	3.28	0.21	30.1	0.5	3.5	8.8	0.4	0.259	35.9	343.3	32.9	0.7	13	1	0.093	31.2	324	10.9	96.3	0.54	0.05
194-1426596-day3	48.7	18	32.9	983		0.85	1.35	35	0	0	26.5	5	11	7.478	36.8	51.2	36.22	253	13.77	10.55	36.6	22.7	35			126.6	0.09	0.015	7.76	0.21	30.6	0.5	6.4		0.53	0.32	33.3	17.4	25.2	2.69	51	1.01	0.218	20.8	319	9.9	65.2	0.39	0.063
199-1232087-day3	47.2	18	43.8	166	90	1	1.31	55	0.01	0.001	28.3	8	12	7.428	36.8	51.4	262	229	8.46	3.98	43.9	24.5	62	71	2	143.9	0.12	0.016	9.63	0.21	32.7	0.3	6.2	8.4	0.63	0.42	37.3	39.3	24.7	3.85	188	1.03	0.134	30.9	336	9.9	91.9	0.83	0.108
199-1232087-day7	51.1	21	32.2	147		0.75	1.42	60	0.01	0.001	25.1	7	11	7.396	36.9	48.1	274.9	15.9	3.62	0.02	41.8	21.8	59		0	120.4	0.18	0.021	3.63	0.21	26.5	0.4	37.5		0.45	0.422	40.2	19	22	3.15	176	1.27	0.151	30.8	339	9.7	90.9	0.93	0.111
[truncated: 45 more columns]

## Sheet: Table S2
Table S2. Patient characteristics
Gender	Female: 23	Male: 38
Age	Mean: 46.2 (Max.: 22; Min.: 65)
Mild cases	17
Moderately severe	7
Severe cases	37
Day 1 samples	44
Day 3 samples	54
Day 7 samples	41
Day 14 samples	24
Day 21 samples	12

## Sheet: Table S3
Table S3. The sequencing information
	Healthy	MAP	SAP
Average raw read counts (min. - max.)	48982115 (41227418-58744941)	39669701.9 (28100266-59193714)	39339836.9 (22304537-86354522)
Average reads after adapter trimming (min. - max.)	27459426.8 (7175730-37866923)	20415475 (8627764-53425590)	21888698.7 (8289397-65529109)
Average total aligned reads (min. - max.)	17533330.8 (5157898-23538635)	12669270.1 (5294283-34334792)	12502341.8 (4685725-38320793)
Average CpG count (depth >= 1, min. - max.)	4130913.9 (1634655-5850310)	3324404 (777920-5901234)	3631726.5 (652869-9113756)
Average CpG count (depth >= 10, min. - max.)	1792726.3 (744099-2237625)	1042352.8 (200285-2939125)	1046024.2 (196006-2516054)
Average MHB count (depth >= 1, min. - max.)	77980.7 (58360-90857)	62887.7 (26538-90622)	72590.7 (20083-158840)
Average MHB count (depth >= 10, min. - max.)	52162.8 (34432-59699)	30494.2 (9085-59271)	33405.8 (8542-64765)
Average Insert Size (bp, min. - max.)	126 (119.4-137.9)	117.2 (104.2-127)	114.1 (67.1-128.7)

## Sheet: Table S4
Table S4. Methylation markers selected for AP classification
Chromosome	Start	End	Associated gene(s)		Patient1_day1	Patient1_day3	Patient1_day7	Patient2_day1	Patient2_day3	Patient2_day7	Patient3_day3	Patient4_day1	Patient4_day3	Patient4_day7	Patient5_day3	Patient5_day7	Patient6_day3	Patient7_day1	Patient7_day3	Patient7_day7	Patient8_day1	Patient8_day3	Patient9_day1	Patient10_day1	Patient10_day14	Patient10_day3	Patient10_day7	Patient11_day14	Patient11_day3	Patient11_day7	Patient12_day1	Patient12_day3	Patient13_day3	Patient13_day7	Patient14_day1	Patient14_day3	Patient14_day7	Patient15_day1	Patient15_day3	Patient15_day7	Patient16_day3	Patient16_day7	Patient17_day3	Patient18_day3	Patient19_day3	Patient20_day1	Patient20_day3	Patient20_day7	Patient21_day1
chr1	1143734	1143760	TNFRSF18 (-1796)		0.23	NA	0	0.37	NA	0.17	0.44	0.21	0	0	0.38	0.1	0.24	0.02	0.37	0.29	0.64	0.33	0.53	0.69	0.22	0.38	0.79	0.04	0.05	0.28	0.02	0.29	0.58	0	0.06	0.21	0.44	0.03	0	0.55	0.41	0	0.35	NA	0.58	0.01	0.44	0.38	0.54
chr1	1490358	1490439	TMEM240 (-14662), SSU72 (+19850)		0.05	0	NA	0.17	0.17	0	0.39	0.28	NA	NA	NA	0.17	0	0	0.02	NA	0.05	0.49	NA	0.43	0	0.12	0.06	0.24	0.2	0.18	0.35	0	0.03	0.1	0	0.11	NA	0	0.05	0.33	NA	1	0.51	NA	0	0.02	0.13	NA	0.12
chr1	2254055	2254100	RER1 (-69194), SKI (+93944)		0.17	NA	0	0	NA	0	0	0	NA	0	NA	NA	0.3	0.19	0.21	0.58	0.32	0.2	0.45	0	0.05	0.6	0	0.2	0.06	0.1	0.26	0.21	0.29	0	0	0.21	0	NA	0.25	0.24	0	NA	0.12	0	0	0.28	0.25	0	1
chr1	2791222	2791481	MMEL1 (-226923), ACTRT2 (-146694)		0.17	0	1	1	0	0	1	0	0	NA	NA	NA	0.02	1	0	0	0.02	0.33	0.21	0.01	0.03	0.35	0.01	0.33	0.03	0.11	0	0.01	0.22	0.03	0	0.01	0	NA	0.5	0.01	0.29	NA	0.07	0	0	0	0.01	0.09	0.01
chr1	2844106	2844205	MMEL1 (-279727), ACTRT2 (-93890)		0.5	0.17	NA	0	NA	0.75	0.4	0.05	0.43	NA	NA	NA	0.01	0.27	0.61	0.04	0.4	0.15	0.26	0	0.21	NA	0.01	0.09	0.67	0.06	0.11	0.02	0.43	0.01	0.01	0.04	0.18	NA	0.34	1	0.1	NA	0	0.01	0.12	0	0.43	0.06	0.01
chr1	3105044	3105071	ARHGEF16 (-265932), PRDM16 (+119283)		0	NA	0.06	1	0.04	0.24	0	0	NA	1	0	NA	0.23	0.53	0.31	NA	0.01	0.22	0.32	0.06	0.34	0	0.02	0.36	0.06	0.03	0.01	0.46	0.59	NA	NA	0	NA	0	0	0.06	NA	0.68	NA	1	0.01	0	0	0.02	0.92
chr1	3283464	3283489	ARHGEF16 (-87513), PRDM16 (+297702)		0	0	0.14	0	0.17	0.01	0.01	0.06	0.17	0	0	0	0	0.06	0.03	0.5	0.35	0.22	0.02	0.5	0.73	0.4	0.3	0.06	0.07	0.07	0.09	0.02	0.23	0.02	0	0.21	0	0.09	0.17	0.2	0.17	0	0.05	0	0.05	0.17	0.02	0.03	0
chr1	3326805	3326944	ARHGEF16 (-44115), PRDM16 (+341100)		0.28	NA	0.4	0.67	0	0	0.03	0.15	NA	0	0	1	0.11	0.21	0.01	0.94	0.12	0.48	0.04	0.26	0.03	0.47	0.45	0.11	0.12	0.17	0.13	0.43	0.07	0.03	0	0.04	1	NA	0.19	0.54	0.23	1	0.41	0.02	0.54	0	0.28	0.04	0.06
chr1	5019372	5019492	AJAP1 (+304327)		0	NA	NA	0	NA	0	0.2	0.24	0	NA	0.51	NA	0	0	0.36	0	0.4	0.16	0	0.4	0.06	0	0.11	0.21	0.3	0.05	0.31	0.09	0.19	0	NA	0	NA	0	0.21	0	0	NA	0.41	0.49	0.55	0	0.17	0.22	0.16
chr1	8410220	8410288	SLC45A1 (+32368), RERE (+467270)		0.01	NA	0	NA	0	0	0.67	0.54	1	0	0	0.54	0.35	0.28	0.05	0	0.42	0.24	0.06	0.79	0.24	0.08	0.45	0.08	0.17	0.2	0.26	0.42	0.53	0.41	0.16	0.26	0.94	0.47	0.41	0.22	0	0	0	0	0.12	0	0.38	0.28	0.02
chr1	9378325	9378377	SLC25A33 (-221190), SPSB1 (+25412)		0.37	NA	0	NA	NA	0.37	0.12	0.06	0.04	1	0.05	NA	0.06	0.04	0.43	0	0.48	NA	0.06	0.21	0	0.06	0.28	0.08	0.49	0.36	0.53	0.63	0.31	0	0	0.75	0.06	0	0.27	0.54	0.51	0.11	0.78	0.05	0.06	0.26	0.04	0.04	0.02
chr1	9895926	9896023	CLSTN1 (-11391), CTNNBIP1 (+74346)		0.08	NA	0	0	0	0.43	0.04	0.06	0	0	1	0	0.13	0	0.09	0.21	0	0	0.03	0.5	0.22	0	0.21	0.08	0.24	0	0.13	0.09	0	0.27	0	0.12	NA	0	0.14	0.31	NA	0	0	0	0	0.13	0	0.09	0
chr1	16450446	16450547	EPHA2 (+32085), CLCNKB (+80225)		0.21	NA	0.09	0.06	NA	0.06	0.33	0.39	0.28	1	NA	0	0.02	0.44	0.68	NA	0.24	0.07	0.05	0.94	0.23	0.03	0.36	0.03	0.29	0.04	0.03	0	0	0.31	0	0.12	0	0.28	0	0.88	NA	NA	0.2	NA	0.03	0.78	0	0.29	0
chr1	16471732	16471950	EPHA2 (+10741), CLCNKB (+101569)		0.41	NA	0	0	NA	0	1	0.28	NA	0.01	1	0.21	0.12	0.23	0.02	0.05	0.28	0.05	0.79	0.06	0.01	0.03	0.05	0.15	0.06	0.32	0.78	0.08	0	0.02	0.01	0.23	0	0.06	0.93	0.6	NA	1	0	0.44	0.41	0.25	0.97	0.57	0.01
chr1	19275976	19276028	ALDH4A1 (-46727), IFFO2 (+7178)		0.23	0.34	0.62	1	0.03	0.04	0.54	0.02	0.21	NA	0.48	0.14	0	0.19	0.11	0.72	0.16	0.31	0.86	0.08	0.05	0.08	0.41	0.09	0.02	0.1	0.51	0.22	0.28	0.12	0.1	0.04	0.05	0.32	0.21	0.03	0	0	0.22	0.17	0.03	0.02	0.07	0.04	0.02
chr1	21947067	21947138	RAP1GAP (+31245), ALPL (+111238)		0.46	NA	0.1	0	NA	0	0.64	0.11	0	0	1	NA	0.33	0	0.4	0	0.43	0.75	0.42	NA	0.24	0.31	0.13	0.34	0.32	0.22	0.36	0.47	0.78	0	0.62	0.25	NA	NA	0.14	0.1	0	0	0.08	0	0	0	0.22	0.01	0.03
chr1	25240811	25241052	RUNX3 (+50569), CLIC4 (+169084)		0.97	1	0.92	1	NA	0.01	1	0.19	1	1	0.03	1	1	0.37	0.09	0.09	0.33	0.13	0.08	0.97	0.21	0.14	0.35	0.16	0.9	0.08	0.59	0.32	0.22	0.98	1	0.51	0	0.01	0.24	0.01	NA	0.07	0.31	NA	0.26	0.39	0.87	0.23	0.04
chr1	26098310	26098341	SEPN1 (-28341), MAN1C1 (+154367)		0.12	0	NA	NA	0.14	0.06	0.45	0.08	NA	NA	NA	1	0.53	NA	0.8	0	0.2	0.1	0.43	0	0.01	0.17	0.02	0.17	0.23	0.13	0	0.25	0.16	0.03	0	0.01	NA	0.04	0	0.04	NA	0.02	0.01	NA	0.02	0.19	0.51	0.1	NA
chr1	27683127	27683156	MAP3K6 (+10241), SYTL1 (+11778)		0.5	1	NA	0	NA	0.01	0.04	0.54	NA	0	0.33	0	0.02	0.71	0.1	0	0.05	0.34	0.05	0.64	0.24	0.29	0.17	0.31	0.14	0.1	0	0.05	0	0	1	0	NA	1	0	0.85	0	0.86	0.27	0	0.95	0.07	0.13	0.07	0
chr1	33799729	33799829	A3GALT2 (-13080), PHC2 (+41415)		0.77	1	NA	0.96	0	0.9	0.17	0.09	NA	0.99	0.01	0	0	0.17	0.64	1	0.4	0.57	0.94	0.08	0.2	0.52	0.29	0.22	0.08	0.03	0.78	0	0.4	0.73	NA	0.4	NA	0	0.25	0.54	0.17	1	0.38	0.58	0.04	0.07	0.2	0.05	0.36
chr1	36787984	36788100	EVA1B (+1713), THRAP3 (+98025)		0.97	NA	0.01	NA	0.01	0.17	0.07	0.01	NA	NA	0	NA	NA	NA	0.02	NA	0.74	0.64	0.38	0.8	0.82	0.75	0.26	0.42	0.1	0.46	0.04	NA	0.14	0.35	NA	0.43	NA	0.01	0	0.01	NA	0.05	0	NA	0.72	0.54	NA	1	0
chr1	38513595	38513625	POU3F1 (-1160)		0	0.31	0	0.04	NA	1	0	0.38	1	0	0.04	0	0.08	0	0.18	0	0.71	1	0	1	0.14	0.33	0.67	0.09	0.62	0.02	0.29	0.33	0.58	NA	0	0.57	0	0.32	0.5	0.67	1	NA	0	NA	0.22	0.6	0	0.38	0
chr1	39249632	39249722	POU3F1 (-737227), RRAGC (+75818)		0.03	1	0	NA	0.01	0.25	0.07	0.91	NA	NA	1	1	0.53	0.01	0.18	0.06	0.41	0.66	0.87	0.06	0.43	0.28	0.66	0.1	0.1	0.43	0.62	0.51	0.03	0.09	0	0.22	0.43	0.12	0	0	0.34	0.58	0.32	NA	1	0.28	0.06	0.1	1
chr1	39734191	39734402	BMP8A (-223021), MACF1 (+185263)		0.04	NA	NA	0.28	NA	0.17	0.06	0.11	0.03	0.02	NA	0	0.04	0.88	0	0	0.28	0.28	0.02	0	0.05	0.02	0.35	0.11	0.11	0.07	0.07	0.22	0.13	0	0.06	0.09	0.06	NA	1	0.52	0.04	0	0.02	0	NA	0.05	0	0.01	0.08
chr1	42088089	42088180	EDN2 (-137793), HIVEP3 (+296034)		0	1	0.58	1	NA	0	0.25	0	0	NA	0	1	0.59	0.07	0.07	0	0.09	0.44	NA	0	0.1	0.2	0.2	0.18	0.08	0.14	0.25	0.68	0.37	0.23	NA	0	1	0	0.26	0.15	0	NA	0.22	0	0	0	0.1	0.5	0
chr1	43814173	43814710	CDC20 (-10242), MPL (+10964)		0	0	0	0.25	0	0.33	0.8	0.45	NA	0.97	0	0.13	0	0	0.2	0	0.35	0.11	0.24	0.02	0	0.08	0.03	0.03	0.11	0.5	0	0	0	0.02	0.38	0	0.91	0.19	0.5	0.15	0.05	1	0	0.03	0	0	0.01	0.23	0
chr1	53935918	53936016	DMRTB1 (+10895), GLIS1 (+263910)		0.45	NA	0.5	0.41	0	0	0	0.14	0.06	NA	0.03	1	0.08	0.99	0.46	0.98	0.24	0.61	0.17	0.03	0.26	0.13	0.06	0.01	0.18	0.19	0.02	0.27	0.99	0.52	NA	0.06	NA	0.04	NA	0.17	1	0	0	0.67	0.98	0.99	0	0.02	0.02
chr1	61517526	61517958	C1orf87 (-978300), NFIA (-29792)		0.41	0	0.41	0.28	0.07	0.03	0.02	0.16	0.01	0.2	0.99	0	0.24	0.57	0.04	0.02	0.2	0.01	0.13	0.15	0.38	0.37	0.21	0.16	0.33	0.74	0.32	0.26	0.18	0	0	0	NA	0.25	0.73	0.02	0	0	0.98	0.76	0.45	0.01	0.01	0	0.24
chr1	68219906	68219961	GADD45A (+69190), GNG12 (+79216)		0.2	NA	1	0.18	NA	0	0	0.86	NA	0	0	1	1	0	0.13	NA	0.17	0.5	0	0	0.03	0	NA	0.15	0.5	0.12	0.71	0.86	0.83	1	0	0.7	NA	0.88	0.71	0.67	NA	NA	0	0	0	0.05	1	0.2	0
chr1	92947559	92947770	GLMN (-183132), GFI1 (+1846)		0.09	0.47	0.02	0.98	NA	0.12	0.03	0.03	0	0.17	1	0.71	0.01	0.02	0.35	0.02	0.02	0.05	0.12	0.26	0.17	0.01	0.42	0.14	0.18	0.1	0.25	0.01	0.41	0.02	0.17	0.24	0.52	1	0.99	0.46	0.02	0	0.01	0	0	0.14	0.44	0.02	0.02
chr1	103516965	103517126	COL11A1 (+57001)		0	NA	0.6	0.46	0	0	0.23	0	NA	NA	0	0	0	0.16	0.05	0	0.11	0.2	0	0.27	0	0	0	0.14	0.12	0.3	0	0.21	0.07	0.14	NA	0	0	NA	0	0.09	0	0	0.06	1	NA	0.1	NA	0.25	0
chr1	115397464	115397484	SYCP1 (+50)		0.05	0.75	0	NA	0	0.09	0.01	0.04	1	0.98	NA	0	0.39	0.49	0.39	0	0.07	0.22	0.43	0	0.32	0.24	0.44	0.22	0.29	0.04	0.21	0.12	0.01	0.17	0.26	0.26	0.17	1	0.41	0.32	1	0.17	0.35	0.17	0.47	0.23	0.5	0	0.26
chr1	145092186	145092577	ENSG00000255168 (-116763), PDE4DIP (-97360)		0.04	0.82	0.7	0	NA	0.03	0.07	0.21	1	0.51	0.2	0.75	0.26	0.08	0.09	0.41	0.31	0.54	0.13	0.54	0.08	0.38	0.46	0.05	0.09	0.07	0.09	0.19	0.07	0.61	0.15	0.48	0.27	0.15	0.25	0.06	0.28	0	0.75	0.08	0.44	0.03	0.5	0.04	0.81
chr1	147718167	147718218	NBPF24 (-118644), PPIAL4A (+237226)		0.02	NA	0	0.66	0	NA	0.01	0.01	NA	0.02	0.27	0.02	0.05	0.03	0.13	0	0.18	0.18	0.44	0.01	0.46	0.2	0.12	0.11	0.27	0.18	0	0.29	0.35	0	0.15	0.78	0.14	0.13	0.65	0.14	1	NA	0.36	0.68	0	0.39	0.12	0.85	0.39
chr1	147782369	147782446	NBPF24 (-182859), PPIAL4A (+173011)		0.04	0.06	NA	0.02	0.01	0.03	NA	0.24	0	0.01	0.06	0	1	0.28	0.01	0	0.02	0.64	0.02	0.09	0	0.03	0.2	0.53	0.13	0.1	0.39	0.48	0.64	0	1	0	0.53	0.57	0.06	0.33	NA	1	0.09	NA	NA	0.07	0.02	0	1
chr1	149288522	149288739	PPIAL4C (-264372), NBPF16 (+549188)		0.14	NA	0.07	0.15	NA	0.11	0.21	0.05	1	0.28	0.03	0.16	0.33	NA	0.06	NA	0.09	0.09	0.04	0	0.08	0.12	0.59	0.09	0.12	0.02	0.04	0.2	0.31	0.01	0.1	0.27	0.02	0.01	0.76	0.01	1	0.74	0.18	NA	1	0.04	0.3	0.02	0.19
chr1	150522709	150522726	ADAMTSL4 (+820)		0	NA	NA	0	NA	0	0	0.32	0	0	NA	NA	0	0.53	0.17	0	0	0.16	0	0.38	0.08	0	0.14	0.6	0.17	0	0.15	0.3	0.32	0.12	0	0	NA	0	0	0.12	0	1	0	0	0	0.18	0.2	0	0
chr1	155162682	155162723	MUC1 (+3)		0.25	0.15	NA	NA	NA	1	0.05	0.12	NA	NA	NA	NA	0.02	NA	0.11	0.08	0.29	0.08	0.06	1	0.09	NA	0.03	0.49	0.27	0.05	0.01	0.14	NA	NA	NA	0.12	0.12	NA	0.12	0.1	NA	NA	0.46	0.12	0.12	0.29	0.05	0.3	NA
chr1	158237027	158237129	CD1C (-22498), CD1A (+13151)		0.18	0	NA	NA	0	0.5	0	0.25	0.72	NA	0	0	0	0	0	0	0.15	0.12	NA	0.46	0.05	0.3	0.14	0.09	0.06	0.05	0.16	0	0	0	0	1	NA	0.18	0	0	0	1	0.3	NA	NA	0.13	0.3	0	0
chr1	180182741	180182786	LHX4 (-16657), QSOX1 (+58795)		0.08	NA	NA	0.6	NA	0.36	0.03	0.42	0.37	1	0.33	NA	0.29	0.73	0.47	0.09	0.36	0	0.69	0.39	0.6	0.27	0.36	0.27	0.95	0.62	0.12	0.38	0.73	0	0	0.67	NA	NA	0	0	NA	0.2	0.19	1	0.26	0.07	0.23	0.26	0
chr1	180923683	180923692	STX6 (+68359), XPR1 (+322548)		0.04	NA	NA	NA	NA	0.59	0.36	0.2	NA	0.02	0.02	NA	0.23	1	0.5	1	0.01	0.57	0.25	0.48	0.3	0.52	0.01	0.01	0.01	0.01	0.01	0.28	NA	0.25	NA	0.16	NA	0	0.01	0.01	0.36	0.02	0.42	0.04	0.48	0.02	0	0	0
chr1	187041620	187041696	PLA2G4A (+243573)		0.59	0	0.92	0	NA	1	0.42	0	NA	NA	0.01	NA	0.61	0.64	0.01	0.12	0.61	0.28	0.22	0.57	0.07	0.36	0.5	0.24	0.09	0.12	0.15	0.75	0.57	0.18	0.17	0.15	NA	NA	0.72	0.12	0	0	0.12	0.35	0.17	0.01	0.03	0.03	0.5
chr1	200983112	200983548	KIF21B (+9498), GPR25 (+141247)		0.57	0.03	1	0.13	NA	0.75	0.53	0	0	0	0.68	0	0.22	0.77	0.09	NA	0.09	0.34	0.91	0.25	0.07	0.44	0	0.02	0.16	0.05	0.01	0.67	0	0.35	0	0	NA	0	0	0.25	0.06	0.03	0.11	1	0.24	0.35	0	0.06	0.02
chr1	201874001	201874033	SHISA4 (+16181), LMOD1 (+41698)		0.33	0	0	0	NA	0	0.43	0	NA	0	0.83	0	0.25	0.27	0.11	0	0.29	0	0.29	0.29	0.21	0.5	0.35	0.09	0.11	0.02	0.03	0.32	0.18	0.61	1	0.23	1	NA	0	0	0.33	0	0	0.65	0.38	0.35	0.2	0.62	1
chr1	201982089	201982125	GPR37L1 (-109879), ELF3 (+5034)		0.13	0	NA	0.33	NA	0.19	0.28	0.05	0	0	0.32	0	0.34	0.02	0.04	0.5	0.26	0.21	0.05	0.12	0	0	0.14	0.14	0	0.33	0.05	0.12	0.28	0	0	0.04	0	0	0	0.12	0.43	0	0.32	0	0.5	0.19	0	0.01	0
chr1	206866402	206866413	MAPKAPK2 (+8026), IL10 (+79431)		0.77	0	1	0	NA	0.59	1	0	0	NA	NA	0	0.21	0	0	0	0.31	0	0	0	0.55	0.57	0.43	0	0.42	1	0.28	0.25	0	0.35	NA	0.36	1	0	0.11	0	1	NA	0	0	0.46	0.63	0.07	0.19	0
chr1	226310776	226310792	H3F3A (+59106), ACBD3 (+63647)		NA	NA	0.86	1	0	NA	0	0	1	NA	1	0.6	0.46	0.91	0.36	1	0	0.44	0.1	0	0.14	0.17	0	0.29	0.35	0.13	0.27	0.06	0.07	0.12	0	0.36	0	0	0.33	0.12	0	0.58	0.41	0.03	0.04	0.21	0.13	0	0
chr1	232922664	232922709	SIPA1L2 (-225383), MAP10 (-17956)		0.33	NA	NA	NA	NA	0.38	0.05	0.75	NA	0.08	NA	0	0	0.06	0.5	0.05	0.11	0.05	0.05	0.13	0.07	0.04	0.44	0.01	0.2	0.19	0.05	0	0.05	0.06	0.17	0	0	0	0.22	0.01	NA	NA	0.09	0	0.33	0.44	0	0	NA
chr1	247694144	247694261	OR2B11 (-78895), OR2C3 (+2938)		0	NA	0.19	0.07	0.44	1	0.42	0.42	NA	0.07	NA	0.62	0	0.81	0.26	NA	0.46	0.06	0	0.63	0.02	0.04	0.2	0.08	0.01	0.18	0.02	0.01	0.41	0.26	NA	0.07	NA	0	0	0.08	0	0.01	0.04	NA	0.01	0	0	0.01	1
chr10	1233619	1233657	IDI1 (-138528), ADARB2 (+546032)		0.75	NA	0	0	NA	0	0.38	0.23	NA	0	0	0	0.52	0	0	0	0.33	0.57	0	0	0	0.2	0.11	0.05	0.38	0.13	0.5	0	0	0	1	0	0	0	0	0.5	NA	0	NA	1	NA	0	0.39	0.41	0
chr10	1531467	1531567	IDI1 (-436407), ADARB2 (+248153)		0.14	NA	1	NA	0	0.57	0.04	0.12	0	NA	NA	NA	0.41	0.57	0.06	0.55	0.22	0.31	0.03	0.11	0	0.09	0.07	0.25	0.23	0.11	0.87	0.11	0.24	1	0.08	0	0	0	0	0.43	0	NA	0	1	0.39	0.33	0.67	0	0.94
chr10	1733005	1733025	IDI1 (-637905), ADARB2 (+46655)		0	NA	0.68	0.9	NA	0	0	0	0	NA	NA	1	0	0.52	0	0	0	0.1	0	0	0	0.33	0	0	0	0.11	0	0.05	0	0	0.5	0	0	0	0	0.1	0	NA	0	1	0.24	0	0	0.11	0.17
chr10	11386713	11386733	USP6NL (+187551), CELF2 (+326830)		0.01	NA	0.08	0.36	NA	NA	NA	0.28	NA	0	0.65	0	0.01	0.03	0	0.06	0.52	0.01	0.05	0.3	0	0	0.34	0.15	0.06	0.03	0.02	0.04	0.23	0.02	0.57	0	0	1	0	0	0	NA	0.47	NA	0	0.01	0	0.01	0
chr10	12964661	12964679	CCDC3 (+79027), CAMK1D (+573189)		0.28	1	0	NA	0.01	0.28	0.88	0.03	0.41	NA	0.06	0	0.07	0.03	0	0	0.14	0.03	NA	0	0	0.01	0	0	0.19	0.05	0.33	0.29	0	0.06	0.06	0.08	NA	0	NA	0.03	0	NA	0.06	0.89	0.32	0.53	0.19	0.1	0
chr10	27235554	27235599	ABI1 (-85713), ANKRD26 (+153844)		0.23	0	1	0	NA	0.28	NA	0	NA	0	0	0	0.75	0.41	0.97	0.93	0.2	0.93	0.69	0.57	0.58	0.8	0.27	0.02	0.33	0.06	0.19	0.22	1	1	NA	0.3	NA	1	0.29	1	1	1	0.87	1	0.57	0.61	0.13	0	NA
chr10	33553323	33553436	ITGB1 (-306558), NRP1 (+71810)		0.3	0	0	0	0	0.39	0.56	0.27	0	0	0.21	0	0.18	0.2	0.02	0	0.05	0.31	0	0.04	0.01	0.18	0.19	0.13	0.02	0	0.28	0.3	0.14	0.23	0.41	0	NA	NA	0.11	0.09	0	0	0.15	NA	0	0.02	0	0.12	0
chr10	48416839	48416897	GDF2 (-15)		0	0	NA	1	NA	NA	0.33	0.9	0	NA	0	NA	0.98	0.13	0	NA	0.72	0.5	0.92	0.11	0.1	0.6	0	0.96	0.98	0.02	0.22	0.85	0.8	0.8	0	0	0.01	NA	1	0	0	NA	0	0.12	0	0.94	NA	0.75	0
chr10	48427626	48427708	GDF2 (-10814), GDF10 (+11309)		0.25	1	NA	0	0	0.44	NA	0	1	1	0.15	0	0.24	0.94	0.04	0	0	0.65	0.88	0	0.36	1	0.2	0.41	0	0.27	0	0.83	0.25	NA	NA	0	0	0	0.86	0	0	0	0	0	1	0.5	0.5	0.16	1
chr10	71135679	71135707	TACR2 (+40930), HK1 (+87193)		0.22	0.52	0.63	0	NA	0	0	0.12	NA	0	0.24	NA	0	0.92	0.45	0.46	0.15	0.41	0	0.27	0.2	0.26	0.26	0.41	0.03	0.08	0.16	0.33	0.19	0	1	0.33	0	0.16	0	0.43	0	0.11	0.26	0.43	0.3	0.2	0.19	0	0.61
chr10	77542302	77542430	C10orf11 (-153)		0.26	NA	0	0.2	NA	0	0.05	0.12	1	0.81	0.08	0.12	0.31	0.42	0.02	0.63	0.02	0.03	0.17	0.94	0.03	0.26	0.14	0.03	0.04	0	0.23	0.03	0.4	0	0	0.31	0	0	0	0.03	0.21	0	0	0.33	0	0.02	0.39	0.15	0.62
chr10	77872090	77872171	C10orf11 (+329612)		0.01	1	0.02	0	NA	0	1	0.43	NA	1	0.32	0.01	0.04	1	0.02	0.14	0	0.01	0.02	0	0.49	0.02	1	0.05	0.02	0.05	0.79	0	0	0	1	0	1	NA	NA	0.02	NA	NA	1	NA	0	0.13	0.01	0.02	0.57
chr10	80982883	80983103	PPIF (-124241), ZMIZ1 (+154201)		0.29	NA	0	1	NA	0.98	0	0.59	NA	NA	0.29	NA	0	0.02	0.08	1	0.45	0.28	0	0.5	0.01	0	0.01	0.03	0.03	0.03	0.15	0.2	0.2	0.77	0.12	0.75	NA	0	0.48	0.01	0	NA	0	NA	0	0.64	0	1	0.18
chr10	81034064	81034350	PPIF (-73027), ZMIZ1 (+205415)		0.55	1	0	NA	NA	1	0.48	0.29	NA	NA	1	NA	0.08	0.01	0.89	0.73	0.08	0.21	0	0.08	0	0.16	0.8	0.37	0.93	0.4	0.01	0.46	0.24	NA	0	NA	NA	NA	0.16	0.12	0	0	NA	0	0.64	0.36	0.28	0.92	0.04
chr10	97094379	97094476	PDLIM1 (-43647), SORBS1 (+226707)		0.07	0.53	0	1	0.17	0.02	1	0.03	1	0	1	0.03	0.55	0.17	0.06	0.07	0.61	0.08	0.99	0	0.17	0.81	0.1	0.44	0.85	0.71	0.98	0.54	0.41	0.17	NA	0.52	1	0	0.51	0.13	NA	0.44	0.1	1	0.94	0.95	0.98	0.2	0.12
chr10	104679492	104679513	CNNM2 (+1389), NT5C2 (+273553)		0	NA	NA	0	0.08	0.15	0	0.14	NA	0.17	NA	1	0.41	0.07	0.21	0.04	0.17	0.25	0.43	0.15	0.21	0.08	0.12	0.04	0.24	0.19	0.19	0.14	0.34	1	NA	0.28	NA	NA	0.17	0.12	0	0	0.11	NA	0.1	0.24	0.09	0.14	0.17
chr10	105376624	105376761	NEURL (+122957), SH3PXD2A (+238471)		0.06	1	0.02	0.09	NA	0.1	1	0.57	0.07	NA	0	1	0.18	0	0.04	0.73	0.08	0.13	0.69	0.08	0.1	0.07	0.03	0.28	0.07	0.25	0.06	0.12	0.08	0.5	0.01	0.74	1	1	0.06	0.01	0.65	1	0.05	NA	0	0.04	0.1	0.05	0.35
chr10	105421194	105421481	NEURL (+167602), SH3PXD2A (+193826)		0.04	0.07	NA	0	NA	0	0.76	0.03	0	0	1	1	0.01	0.06	0.76	0.09	0.27	0.01	0.06	0.61	0.01	0.21	0.1	0.41	0.16	0.02	0.83	0.07	0.03	0.93	0	0.09	0	0.25	0.94	0.03	0.03	0.95	0.01	0	0.03	0.01	0	0	0.1
chr10	105421558	105421864	NEURL (+167975), SH3PXD2A (+193453)		0	NA	0	1	NA	0	NA	0	1	NA	1	NA	0.01	0	0.2	0	1	0.01	0.99	0	0.26	0.08	0.99	0	0	0.3	0.15	0.01	0.75	0	NA	0.4	0	NA	0.47	0.03	NA	0	0	0.03	0	0.14	0	0.87	0
chr10	105499252	105499416	SH3PXD2A (+115830), NEURL (+245598)		0	0	1	0.71	NA	0	0	0	NA	NA	0	NA	0.18	0.17	0.14	0	0.59	0.03	0.11	0.11	0.06	0.14	0.29	0.67	0.13	0.09	0.08	0.4	0.07	0.17	NA	0.8	0	0	0.6	0.43	0	0	0.11	0	0.2	0	0	0.08	0
chr10	106059815	106060008	GSTO2 (+30973), ITPRIP (+33751)		1	0.08	0.5	0.42	0	0.21	0	0	1	NA	NA	NA	0.87	0.05	0.02	0	1	0.05	NA	0.04	0.03	0.45	0.25	0.14	0.91	0.5	0.12	0.21	0	0.01	1	0.03	NA	0	1	0.07	NA	0	0.69	0.12	0.64	0.32	0.04	0.74	0
chr10	111766841	111766944	ADD3 (-827)		0.03	NA	0	NA	NA	0.27	0.33	0.52	1	1	0	0.54	0.04	0.08	0.02	1	0.15	0.19	0.34	0	0.23	0.35	0.04	0.08	0.08	0.09	0.03	0.02	0.01	0.19	0	0.07	0	0	0.28	0.06	0	0.02	0.33	NA	0.13	0.1	0.02	0.17	0
chr10	125847582	125847616	CPXM2 (-196269), CHST15 (+4371)		0.76	NA	0	0.18	NA	0	0	0.42	0	0.39	NA	NA	0	0	0.11	0	0	0.53	0.19	0	0.21	0.14	0.86	0.07	0.18	0.18	0	0	0.09	0	0	0	0	0	0.4	0	0.33	0	0.58	NA	0.51	0.11	0	0	0
chr10	129733535	129733612	PTPRE (+28249), MKI67 (+191075)		0.27	0	0	0.19	NA	0.16	0.33	0.58	NA	1	NA	NA	0	0.42	0.17	0.01	0.43	0.03	0	0.43	0.03	0.21	0.1	0.36	0.17	0.31	0.01	0	0.1	0.8	0	0.03	0.11	1	0.03	0	NA	0.32	NA	NA	0	0.23	0.37	0	0.07
chr10	132098738	132098812	GLRX3 (+164112)		0.76	NA	1	0.28	NA	0	0	0.44	NA	0	0	NA	0.23	0	0.13	0.07	0	0.01	0.02	0	0.03	0.5	0.52	0.05	0	0	0.01	0	0.08	0.17	0	0	0	NA	0.54	0.44	0.17	NA	1	NA	0.01	0	0.29	0	0
chr10	132098930	132099061	GLRX3 (+164333)		0.66	NA	0.03	NA	1	0.13	0.14	0.5	0.13	0	0.64	0.1	0.23	1	0.75	1	0.09	0.19	0.09	0.24	0.18	0.31	0.11	0.05	0.06	0.08	0.12	0.28	0.01	0.47	NA	0.46	0.01	0.47	0.41	0.07	1	1	0.61	0.88	0.29	0.18	0.17	0.09	0.43
chr10	134333996	134334099	STK32C (-212604), INPP5A (-17276)		0.35	0	0.11	0	NA	0	0.04	0.05	0.12	0.01	0.06	NA	0.39	0.04	0.14	0	0.1	0.28	0	0.06	0.05	0.13	0.04	0.05	0.08	0.03	0.17	0.14	0.19	0.05	0	0	0	0	0.14	0.02	0	0	0.2	0.4	0	0.1	0	0.07	0.45
chr10	134392606	134392672	INPP5A (+41315), NKX6-2 (+206917)		0.86	0	0	0	0	0	1	0.28	1	0.6	0.24	0.08	0.78	0.16	0.3	0	0.35	0.2	0.12	0.66	0.18	0.92	0.61	0.15	0.51	0.01	0.28	0.49	0.4	0.36	0.17	0.93	0	0.21	0.46	0.18	0.06	NA	0.45	NA	1	0.09	0.4	0.98	0.12
chr10	135051796	135051838	VENTX (+909)		0.04	NA	0	0.19	NA	0.28	0.27	0.65	0.03	NA	0.06	0	0.22	0.06	0.01	0.59	0.02	0.24	0.02	0.28	0.07	0	0.12	0.13	0.08	0.04	0.02	0	0.03	0.42	NA	0.12	0.24	NA	0.09	0.02	0.06	0.47	0.53	1	0.28	0.51	0	0.03	0.08
chr11	316384	316457	IFITM1 (+2568), IFITM3 (+4629)		0.86	NA	NA	NA	NA	0	1	0.3	NA	1	0	0	0.27	0.01	0.03	0.16	0.08	1	0.03	1	0.04	0.42	0.33	0.05	0.09	0.01	0	0	0.56	0.92	0	0.04	NA	1	0.74	0.02	1	0.02	NA	NA	NA	0	0.74	0	1
chr11	1042081	1042271	MUC2 (-32699), MUC6 (-5470)		0.45	0.14	0	0.47	NA	0.12	1	0.09	0	0	0.67	NA	0.49	0.1	0.38	0.41	0.44	0.77	0.41	0.43	0.38	0.23	0.38	0.29	0.13	0.12	0.6	0.62	0.23	0.03	0.92	0.3	0	NA	0.21	0.78	0.44	0	0	0.44	0	0.2	0.56	0.68	0
chr11	1948444	1948476	MRPL23 (-20048), TNNT3 (+7668)		0.62	NA	0.02	0	NA	0	0.36	0	NA	0	0	0	0.2	0	0.6	NA	0	0.23	0.43	0.5	0.08	0	0.2	0.22	0.17	0.29	0.28	0.69	0	0	0	0.08	NA	0	0	0.23	NA	0	0.68	0.02	0	0.4	0.38	0.14	0.47
chr11	1991139	1991165	MRPL23 (+22644), IGF2 (+171316)		0.11	NA	NA	0.78	NA	0	0	0.71	0	1	0.06	0.06	0	0.41	0.1	NA	0.03	0.72	0.28	0.06	0.64	0.04	0.02	0.06	0.02	0.62	0.13	0.61	0.28	NA	NA	0	0.23	0.18	0	0.28	NA	NA	0.12	0	0.14	0.37	0.35	0.03	0.15
chr11	1992294	1992320	MRPL23 (+23799), IGF2 (+170161)		0.57	NA	0	0.17	1	0	0	0.44	NA	NA	0	NA	0	0	0.02	0	0.32	0.06	0.56	0.5	0.28	0.33	0.05	0.02	0.03	0.04	0.08	0.25	0.54	0	0.86	0.3	NA	NA	0	0.67	0.32	0	0.07	0.17	0.01	0.13	0.7	0.29	0
chr11	2898674	2898713	CDKN1C (+8417), KCNQ1 (+432473)		0.06	NA	NA	0.18	NA	1	0	0.92	0	NA	0.96	NA	0.28	1	0.06	1	0.13	0.12	0.97	0.42	0	0.75	0	0.37	0.06	0.06	0.04	0.43	0	1	NA	0	NA	0.18	0.22	0.18	0.06	NA	0.13	1	0.8	0.41	0.28	0	0
chr11	8361315	8361334	LMO1 (-75920), STK33 (+136046)		0	0	NA	0	NA	0	1	0.58	NA	NA	NA	1	0	1	0.6	1	0.33	1	1	0.4	0.4	1	0.67	0.26	0	0.29	0.69	0.55	0	1	0.5	0	1	NA	0.29	0.29	0	NA	0.06	NA	0	0	0	0	1
chr11	8737160	8737189	RPL27A (+33217), ST5 (+195323)		0.15	NA	0.25	0.08	NA	0.21	0.16	0.2	0	NA	0	0.01	0.1	0	0.05	0.17	0.23	0.25	0.1	0.17	0.02	0.11	0.8	0.13	0.21	0.27	0.03	0.43	0.36	0.08	0	0.22	0	0.14	0	0.14	0.17	NA	0	NA	0.62	0.05	0.25	0.05	0.06
chr11	9413798	9413824	ZNF143 (-68701), IPO7 (+7642)		0.21	NA	NA	NA	NA	1	1	0.47	0	NA	0	0	0	0.87	0.67	0.07	0	0.29	0.78	0	0	0.14	0.06	0.83	0.09	0.46	0.91	0.92	0.18	0.54	NA	1	0	0.17	0	0.43	0.3	NA	0.14	NA	0.34	0.95	0	0.04	0
chr11	12000877	12001016	DKK3 (+29682), USP47 (+137977)		1	NA	0.33	0	NA	0	NA	0	0.12	0	0	NA	0	0.07	0.02	0	0	0.24	0.07	0	0.03	0.33	0.67	0.02	0.15	0.41	0.01	0	0.04	1	NA	0	NA	0	0	0.06	0	0	0.62	0.05	0	0	0	0.09	0
chr11	15672760	15672818	INSC (+538819), SOX6 (+825146)		0.34	0	0	0	NA	0	0.02	0.02	1	0.16	0.01	NA	0.71	0.03	0.06	0.64	0.25	0.17	0.01	0.04	0.07	0.47	0.35	0.14	0.08	0.36	0.09	0.03	0.22	0.09	0.03	0.2	1	0.02	0.08	0	1	0.02	0.05	1	0.02	0.37	0.29	0.15	0.47
chr11	15963013	15963036	SOX6 (+534910), INSC (+829055)		0.06	NA	NA	0.28	NA	NA	NA	0.08	0.31	0.01	0.01	NA	0.16	NA	0.04	NA	0.04	0.08	0.99	NA	0.02	0.92	0.02	0.02	0.02	0.02	0.04	1	0.06	0	0	0.11	1	0	1	0.08	NA	0.01	0.01	0.06	0.17	0.03	0.03	0.07	0
chr11	45943597	45943642	PEX16 (-4240), GYLTL1B (+424)		0	NA	NA	NA	NA	0.02	0.05	0.02	0.05	0	NA	0	NA	0	0.04	0.02	0.04	0.65	0.05	0	0.03	0.01	0	0.36	0.27	0.25	0.19	0.04	0.02	0	0.02	1	NA	NA	NA	0.11	NA	1	0.17	NA	0	0.05	NA	0.04	0
chr11	58731154	58731535	FAM111B (-143365), GLYATL1 (+20623)		0.39	NA	0	0.79	0.08	0.27	0.07	0.29	0	0.02	0	0.37	0	0.01	0.19	0	0.01	0.89	0.11	0	0	0.01	0.01	0.17	0.01	0.01	0.01	0.15	0.03	0.28	1	0	0	NA	0.17	0.7	0	0.38	0.38	NA	0	0	0	0.04	0
chr11	62166144	62166157	SCGB1A1 (-20356), ASRGL1 (+61231)		0.56	NA	0.05	NA	NA	0.25	NA	0	NA	1	NA	0.79	0	0.02	0.47	0.01	0	0.07	0	NA	0.11	0.14	0.12	0.03	0.39	0.5	0.1	0.59	0	NA	NA	0	NA	1	0.02	0	NA	0	0	NA	0.02	0.14	0.31	0.07	NA
chr11	62689065	62689082	CHRM1 (+79)		0.39	0.17	0	0.56	NA	0.18	0.17	0	0.15	0.02	0.38	NA	0.82	0.09	0.15	0.59	0.13	0.27	0.04	0	0.17	0.19	0	0.26	0.3	0.1	0.06	0.06	0.17	0.34	0.17	0.02	0	0.17	0.02	0.22	0.17	0.12	0.38	0	0.01	0.22	0.14	0.13	0.01
chr11	63530020	63530762	MARK2 (-76009), RTN3 (+81436)		0.11	0	0	0.35	0.03	0.49	0	0	0	0	0.26	0	0	0.04	0	0	0.01	0.13	0.01	0.03	0.05	0.02	0.06	0.03	0.04	0.01	0.07	0.06	0.05	0	0.25	0.01	0.28	0.02	0	0	0	0.24	0	0	0.03	0.01	0.4	0.01	0.12
chr11	65307302	65307357	SCYL1 (+14782), LTBP3 (+18369)		0.12	0.01	0	NA	0.17	0.06	0.01	0.47	NA	0.02	NA	0.01	0.17	0.01	0	0.17	0.05	0	0.04	0	0.13	0.1	0.05	0.05	0.12	0.23	0.15	0.01	0.02	0.01	0.04	0.63	NA	0.08	1	0.46	NA	0	NA	1	0.27	0.03	0.03	0.02	0
chr11	65359463	65359614	KCNK7 (+3928), EHBP1L1 (+16030)		0	0.34	0	0	0	0	0.16	0.12	0.01	1	0.07	0	0.17	0.61	0.01	0.68	0.01	0.01	0.06	0	0.12	0.03	0	0.33	0.01	0.09	0	0.02	0.01	0	1	0	NA	NA	0	0.04	0	NA	0	0.73	0.73	0.66	0.24	0.56	0
chr11	65360174	65360227	KCNK7 (+3266), EHBP1L1 (+16692)		0	NA	NA	0	NA	0	0	0	1	1	1	NA	0	0	0.1	0	0.02	0.03	1	0	0.17	0.23	0.43	0.05	0.07	0.2	0.65	0.23	0.17	0	NA	0	NA	NA	0	0	NA	0.73	0	1	0.41	0.2	0.5	0.36	0
chr11	65409855	65409864	SIPA1 (+2268), RELA (+20705)		0.54	NA	0	NA	NA	0.91	0	0	NA	NA	NA	NA	0	0.03	0	0.33	0.52	0.46	0	0.62	0.57	0.37	0.35	0.06	0.28	0.08	0.09	0.04	0	0.14	0	0.07	0.27	0	0.14	0.59	0	NA	0	0.37	0.03	0.06	0.06	0.03	0.07
chr11	67186421	67186443	RPS6KB2 (-9540), CARNS1 (+2875)		0.04	NA	NA	0.28	NA	0.28	0.11	0.27	0	0.06	0.2	NA	0	0	0.04	NA	0.04	0.14	0.06	0.76	0.49	0.06	0.14	0.19	0.28	0.01	0.11	0.1	0.69	0.22	NA	NA	NA	NA	NA	0.09	NA	0.06	0.01	0.06	NA	0.36	NA	0.02	0.06
chr11	67758626	67758755	ALDH3B2 (-316589), UNC93B1 (+12902)		NA	NA	0.36	0.41	0.12	0.03	0.01	0.03	NA	0.51	0	0.06	1	0.3	0.03	0	0.27	0.15	0.05	1	0.05	0.74	0.1	0.05	0.08	0.32	0	0.16	0	0.07	0.06	0.29	NA	0	0	0.02	0.12	NA	0.02	0.02	0.06	0.46	0.01	0.31	0.25
chr11	68658715	68658970	CPT1A (-49459), MRPL21 (+12445)		0.45	NA	0.57	0.56	NA	0.34	0.27	0.69	0.2	NA	NA	0.42	0.41	0	0.08	0.03	0.04	0.13	0.43	0.47	0.14	0.38	0.47	0.08	0.21	0.38	0.33	0.12	0.11	NA	1	0.17	NA	NA	0.42	0.02	0	1	0.55	0.07	0.17	0	0	0.01	0.28
chr11	69295421	69295537	CCND1 (-160376), TPCN2 (+479114)		0	0	0.68	0	NA	0.03	0.5	0.28	0	NA	0	NA	0.2	0.04	0.62	0.45	0	0.4	0.07	0	0	0.09	0	0	0.2	0.06	0.75	0	0.36	0	0.47	0	0	0.12	NA	0	0	NA	0	NA	0	0	0	0	0
chr11	70005975	70006091	FADD (-43236), ANO1 (+81625)		0	NA	0	0	NA	0.03	0	0.38	1	NA	0	0.05	0	0.13	0.15	NA	0.02	0.07	0.4	0.07	0.66	0.28	0.02	0.32	0.06	0.29	0.39	0.45	0	0.89	0	NA	0	0	0	0	NA	1	0.15	0	0.19	0.09	0	0.19	0
chr11	73053966	73054402	RELT (-33125), ARHGEF17 (+34850)		0.35	0	1	0.01	0.17	0.1	0	0.01	0	0	0	1	0.01	0	0.03	0.09	0.04	0	0.1	0.51	0.03	0.08	0.11	0.01	0.05	0.09	0.11	0.57	0	0.29	0	0	0	0.01	0.04	0.03	0.04	0.39	0	0.52	0.01	0.05	0.01	0	0.99
chr11	78614302	78614360	NARS2 (-328422), TENM4 (+537364)		0.02	NA	0	0.01	NA	0	0.06	0.03	0	NA	0.54	0.11	0	NA	0.27	0.45	0.35	0.03	0.23	0.28	0.01	0	0.33	0.13	0.02	0.15	0.3	0.88	0.12	0	NA	0.62	0	0.06	0.06	0.91	NA	0.28	0.02	0	0.06	0.04	0	0.33	0.02
chr11	78614506	78614597	NARS2 (-328643), TENM4 (+537143)		0.23	0.08	0.53	0	1	0.12	0.16	0	0	1	0	0.02	0.01	0.1	0	0.08	0.28	0.09	0.12	0.07	0.14	0.39	0.56	0.07	0.23	0.02	0.01	0.33	0.05	0	0.21	0.03	0	0.37	0.02	0.04	0.42	0	0.05	NA	0	0.03	0.29	0.34	0.38
chr11	85195089	85195230	DLG2 (+143154)		0.08	0.9	0.28	0.05	0.02	0.1	0.12	0.1	0.09	0.04	0.03	0.04	0.14	0.1	0.05	0.16	0.05	0.11	0.09	0.22	0.08	0.11	0.13	0.05	0.06	0.05	0.05	0.13	0.11	0.14	0.07	0.1	0.28	0.09	0.12	0.08	0.01	0.07	0.18	0.97	0.1	0.05	0.08	0.04	0.08
chr11	94384025	94384060	AMOTL1 (-117494), PIWIL4 (+83569)		1	NA	0	1	NA	NA	0.29	0.08	0.69	0.08	NA	0	0.23	0	0.4	1	0.03	0.42	0.1	0.5	0.06	0.29	0.67	0.14	0.31	0.25	0	0	0.07	0.22	0.5	0.15	NA	0	0.75	0.19	1	0	0.05	0	0	1	0	0.03	1
chr11	94883070	94883159	ENDOD1 (+60141), SESN3 (+81246)		0.88	1	1	0	NA	0.06	0	0.44	1	NA	NA	1	0	0.32	0.08	1	0.1	0.88	0.14	0	1	1	0.75	0.5	0.21	0.07	0.52	0.04	0.38	0.07	0.93	0.45	1	NA	0.05	0.03	NA	1	0.12	NA	0.55	0.08	0	0.08	0.41
chr11	111154889	111155079	ARHGAP20 (-571533), C11orf92 (+20786)		0.04	0.07	0	0	NA	0.01	0.53	0.64	0.01	0	0.22	0.37	0.5	0	0	0	0.05	0.07	0.02	0	0.02	0.2	0.05	0.11	0.24	0.2	0	0.13	0.13	0.01	0	0.25	0	0	0.2	0.05	0	0	0.5	0.2	0	0	0	0	0.07
chr11	111789603	111789694	DIXDC1 (-18278), CRYAB (-5076)		0.12	NA	0.74	0.1	NA	0	0.47	0.15	0.3	0	0.7	0	0	0.08	0.06	NA	0.21	0.04	0.1	0	0.03	0	0.28	0.45	0.04	0.11	0	0.82	0.93	0.08	0	0.07	NA	1	0.61	0.06	1	0	0.95	1	1	0	1	0.29	0.19
chr11	114495994	114496215	NXPE2 (-53003), NXPE4 (-29621)		0.54	0	NA	0	0	0.32	0.23	0.47	0	0	0.79	0	0.14	0.32	0.24	0	0.04	0.12	0.13	0.41	0.19	0.33	0	0.1	0.39	0	0.28	0.16	0.38	0	0	0.36	0.46	0	0	0	0	0	0	0	0	0.02	0	0	0.13
chr11	117406142	117406176	CEP164 (+207588), DSCAML1 (+261817)		0.17	NA	NA	0.27	0	0.89	0	0	0.02	NA	0	0	0.23	0	0.12	NA	0.05	0.28	0.33	0.29	0.04	0.25	0.41	0.08	0.62	0.15	0.22	0.09	0.19	0	NA	0.43	NA	NA	0.3	0.11	1	0	0.11	0	0	0.05	0	0	0.69
chr11	132106816	132106979	NTM (+325542), OPCML (+706668)		0.53	0	0	NA	0	0	0	0.47	1	NA	0	1	0.08	0.49	0.09	0	0	0	0	0.86	0.11	0	0.17	0.17	0.22	0.12	0.28	0.33	0.25	0	NA	0.21	NA	0	0	0.04	0	0	0	0	0	0.04	0	0.49	0
chr11	133789806	133789833	SPATA19 (-74424), IGSF9B (+37060)		0.17	0	0	NA	1	0.75	0	0	0	0	1	0	0	0	0.33	0	0.45	0.91	0.76	0.69	0	0.29	0.02	0.05	0.31	0.08	0.43	0.11	0	0	NA	0.11	0	NA	0.57	0.69	NA	NA	0	0.71	0.28	0.06	0	0.64	0.06
chr12	3207180	3207213	PRMT8 (-393205), TSPAN9 (+20654)		NA	NA	NA	0.03	NA	NA	0.01	NA	0	0	NA	NA	0.01	0.04	0.23	0.21	0	0.01	NA	0.29	0.15	0	0.13	0.04	0.26	0.97	1	NA	0.06	0.08	NA	NA	NA	0	0.36	0.01	0	NA	0	0.02	0	0	0.02	0.02	0.19
chr12	4192223	4192413	PARP11 (-209778), CCND2 (-190620)		0.33	NA	0	0.61	NA	0.22	0.28	0.1	0	NA	0	1	0	0.06	0	0.29	0.08	0.07	0.1	0.15	0	0	0.25	0.2	0.06	0	0.09	0	0.36	0	NA	0	0	0	0	0	0	0	0	0	0	0.15	0.12	0.12	0
chr12	6660345	6660498	IFFO1 (+4817), GAPDH (+17329)		NA	0.15	NA	0	0.17	0.11	NA	NA	0	NA	0.16	0	0	0.06	0.19	0	0.75	0.5	0.95	0.05	0	0.99	0.75	0.04	0.06	0.01	0.15	0	0.5	0.41	0	0	NA	0	0	0	NA	0.17	0	NA	0	0.03	NA	0.05	1
chr12	12263995	12264127	BCL2L14 (+40188), LRP6 (+155685)		0.28	NA	NA	0	0.01	0.06	0.27	0	0	0.01	0.01	0.25	0.43	0.11	0.5	0.73	0	0	0.01	0.14	0.15	0.24	0.23	0	0	0	0	0	0.29	0.25	0.01	0.01	0	0	0	0	1	0.54	0	NA	0	0.41	0	0.2	0.25
chr12	51786547	51786665	SLC4A8 (-31949), GALNT6 (-9259)		0.19	NA	0.05	0	0	0.9	0.45	0.75	0	1	0.68	NA	0.94	0.27	0.71	0.66	0.11	0	0.65	0.03	0.26	0.29	0.09	0.37	0.43	0.64	0.33	0.2	0.44	0.67	0	0.43	0.71	0.15	0.24	0.74	0	NA	0.18	0.08	1	0.38	0.53	0.14	0
chr12	52938381	52938412	KRT5 (-23926), KRT71 (+8534)		0	0	0	0	NA	0	0	0	1	0	0	0.36	0.09	0	0.24	0.13	0.19	0.22	0.13	0.14	0.13	0.17	0	0.12	0.21	0.08	0.3	0.11	0	0	0	0	0	0.19	NA	0	0	0	0.27	0	0.33	0.14	0	0.04	0.5
chr12	54763996	54764586	GPR84 (-6020), ZNF385A (+20791)		0.01	0.6	0.06	0.04	NA	0	0	0.31	0	1	0.01	0.25	0.4	0.04	0.04	0.01	0.19	0.09	0.11	0.11	0.21	0.45	0.05	0.19	0.24	0.21	0.15	0.16	0.28	0.04	NA	0.48	0	0	0	0.01	0.01	0.12	0.57	0	0.02	0.06	0.02	0.16	0.33
chr12	66136340	66136475	HMGA2 (-81503), MSRB3 (+463985)		0.42	NA	0.4	NA	1	0.01	NA	0	NA	0	0.03	0.06	0.02	0	0.24	0.37	0.26	0.38	0.01	0.19	0.03	0.62	0.02	0.08	0.49	0.11	0.01	0.35	0.04	0	0	0.2	NA	0.42	0	0.01	0.15	0.03	0.01	NA	0	0	0.24	0.03	0.26
chr12	86212715	86212732	RASSF9 (+17624), ALX1 (+538839)		1	0	NA	0.28	NA	0.59	0	0.5	0.19	0	0.32	0.08	0	0.25	0	NA	0.21	0.45	0.25	0	0	0	0	0	0.23	0.21	0.13	0.17	0.03	0.02	0	0.01	NA	0.54	0.02	0.2	0	0.02	0.03	0.04	0.17	0.27	0	0.06	0
chr12	96027247	96027381	USP44 (-82048), NTN4 (+157222)		0.22	NA	NA	0.7	NA	0	0.8	0	NA	0	0	0	0.13	0	0	1	0	0.25	0	NA	0	0.57	0.23	0.23	0.24	0.1	0.5	0	0.33	0.4	0	0.11	1	0.14	1	0.2	NA	0	0	0	0	0	0.44	0	0.33
chr12	97989226	97989372	TMPO (-920109), NEDD1 (+688055)		0.28	NA	0	0	NA	0	0.13	0.12	0	NA	0	NA	0.09	0.04	0.15	0	0.06	0.13	0	0.36	0.08	0.08	0.09	0.12	0.12	0.08	0.15	0.12	0.05	0.04	0	0.01	0.17	0.37	0.06	0.39	0.17	0.71	0.02	0.17	0.25	1	0	0.34	0.01
chr12	109246429	109246742	CORO1C (-121214), SSH1 (+4780)		0.12	0	0	0	NA	0.43	0.76	0.87	0	1	0	1	0.71	0.03	0.73	1	0.05	0.52	0.95	0.62	1	0.06	0.06	0.57	0.1	0.1	0.05	0.7	0.9	0.01	1	0.89	NA	0	0.77	0	1	0	0.08	NA	0.91	0.04	1	0.41	NA
chr12	110044548	110044614	MMAB (-32902), TRPV4 (+208115)		0.32	NA	0.06	NA	NA	0.01	NA	0.24	NA	NA	NA	0	0.21	0.05	0.06	0	0.25	0.02	0.06	0	0.13	0.44	0.38	0.09	0.48	0.03	0.01	0.13	0.31	0	NA	0.1	NA	0	0.02	0.49	NA	0	0.4	0.01	NA	0.06	0	0.01	NA
chr12	113531366	113531382	DTX1 (+35879), RASAL1 (+42655)		0.58	0	1	0.36	NA	1	0	0.82	NA	0.04	1	NA	0.91	1	0.79	NA	1	0.58	0	1	0.08	0.33	0.67	0.08	0.67	1	0.45	0.35	1	0.08	1	NA	0	NA	0	1	NA	NA	1	NA	NA	0.79	0.67	0.15	1
chr12	115112269	115112399	TBX5 (-266087), TBX3 (+9061)		0.29	0.59	0.09	0	0	0.15	0.15	0.02	0.02	0.79	0.01	0.11	0.06	0.13	0.28	0.01	0.02	0.15	0.02	0.01	0.02	0.12	0	0.03	0.11	0.12	0.01	0.11	0.09	0.02	0.02	0.02	0	0.08	0.04	0.02	0	0	0.01	0.59	0.43	0.16	0.08	0.23	0.7
chr12	124877511	124877915	NCOR2 (+102085), ZNF664 (+420043)		0.56	NA	1	0	1	0.07	1	0.99	1	0	0	0.06	0.03	1	0.2	0.03	0.85	0.86	0.78	0.14	0.03	0	0.08	0.16	0.12	0.1	0.74	0.15	0.15	1	0.41	0.09	0	0.07	0.25	0.01	0	0.06	0.04	NA	0.06	0.23	0.25	0.07	0.12
chr12	132676707	132676769	GALNT9 (+13835), NOC4L (+47745)		0	NA	NA	0	0.17	0.17	0.11	0.09	0.17	NA	0	0.14	0.17	0.17	0.02	0.04	0.5	0.07	NA	1	0.03	0.33	0	0.19	0.04	0.31	0.57	0.12	0.09	0	0	0	0	NA	0.04	0.4	NA	0.17	0.14	0.5	0	0.39	0.67	0.5	0.02
chr13	20695056	20695069	GJA3 (+40125), ZMYM2 (+162253)		0.18	0	0.01	0.01	0	0.01	NA	NA	NA	0.05	0	0.6	0.33	0.23	0.31	0.01	0.56	0.31	0	1	0.15	0.11	0.4	0.64	0.34	0.05	0.25	0.31	0.01	0	0	0	NA	0.01	0.33	0.11	0	0.4	0.6	0.57	NA	0.13	0.18	0.16	0.18
chr13	21295648	21295665	IL17D (+18175), N6AMT2 (+52431)		0.21	NA	0	0.02	NA	0.11	0.5	0.77	0.01	0.01	NA	NA	0.01	0.81	0.02	NA	0.53	0.29	0.08	0.02	0.17	0.57	0.03	0.27	0.53	0.29	0.23	0.12	0.3	0.87	0	0.13	NA	NA	0.07	0.13	1	0.06	0.32	NA	0.68	0.17	0.68	0.03	0.01
chr13	24520070	24520172	C1QTNF9B (-48927), SPATA13 (-33823)		0.75	1	0	0.58	1	0.92	0.35	0.56	0.89	1	0	0	0.07	0.04	0.18	0	0.26	0.04	0	0.26	0.16	0.23	0.06	0.27	0.04	0.16	0.72	0.36	0.08	0.71	NA	0.47	0.78	0.34	0.46	0.12	NA	0.57	0	0.59	0.26	0.25	0	0.3	0.23
chr13	28057203	28057271	MTIF3 (-32536), LNX2 (+137304)		0.03	0.04	0	0	NA	0.17	0	0.17	NA	0	0.71	0	0.09	0.02	0.19	0	0.29	0.02	0.7	0.03	0.06	0.04	0.1	0.14	0.02	0.07	0.2	0.14	0.67	0.08	0	0.46	0.05	0.17	0.06	0.36	0	0	0.38	0	0.07	0.59	0.04	0.01	0.13
chr13	45057593	45057682	TSC22D1 (+93063), SERP2 (+109660)		0.06	1	NA	0.26	0.03	0.1	0	0.14	0.13	0.01	0.24	0.31	0.44	0.27	0.1	0.05	0.12	0.23	0.56	0.4	0.09	0.17	0	0.12	0.34	0.05	0.16	0.35	0.03	0.8	0	0.89	0.2	0	0.69	0.32	0	0	0	0	0.09	0.32	0.03	0.24	0.01
chr13	99737576	99737641	UBAC2 (-115419), DOCK9 (-107365)		0.22	0.6	NA	NA	NA	0.03	0.08	0.14	NA	0.02	0	0.05	0.12	0.02	0.05	0	0.18	0.03	0.12	NA	0.28	0.06	0.08	0.3	0.27	0.23	0.53	0.05	0.51	0.14	NA	0.03	NA	0.04	0.02	0.17	0.74	NA	0.04	NA	0.07	0.06	0.02	0.04	0.02
chr13	101628184	101628241	TMTC4 (-301164), NALCN (+440493)		0.22	NA	0	0	0	NA	0	0.24	NA	0	NA	NA	0	NA	0.33	0.01	0.53	0.27	0	NA	0.52	0.06	0	0.02	0	0.01	1	0.4	0	0	NA	1	0	NA	0.07	0.8	0	0	1	NA	0	0	0	0.18	1
chr13	113656130	113656302	F7 (-103905), MCF2L (+32681)		0.78	1	0	0	NA	0	0.04	0.12	1	0.35	0.06	NA	0.36	1	0.41	0	0.82	0.87	0.33	1	0.46	0.06	0.96	0.34	0.49	0.15	0.15	0.96	0.93	1	0.76	NA	0.02	0	0.91	0.13	0.65	0	0.45	0.12	1	0.61	0.45	0.02	0.13
chr13	114103414	114103848	GRTP1 (-85190), ADPRHL1 (+4208)		0	NA	1	0	1	0.47	0.29	0.21	0.54	0	0	0	0	0.1	0.12	0	0.35	0.22	0.03	0.3	0.39	0.5	0.14	0.14	0.11	0.26	0	0.05	0.13	0.33	1	0.04	0.41	0	0	0	0.56	NA	1	0	0	0.02	0	0.62	0.08
chr13	114638312	114638391	GAS6 (-71312), RASA3 (+259734)		0.25	1	0	1	0	NA	0.6	0	0	0	1	0	0.2	0.42	0.8	NA	0	0	0	0	0.71	0.14	0.33	0.2	0.12	0.15	0	0.29	0	0.12	0	0	0	NA	0	0.53	1	1	0.17	0	0	0.08	0.38	0.02	0
chr14	23835669	23835779	EFS (-882)		0.46	1	0.42	1	0	0.01	0	0.24	1	0.96	0.05	0.03	0.96	0	0.14	0.37	0.04	0.06	0.04	0.91	0.04	0.11	0.2	0.35	0.99	0.19	1	0.06	0.32	0.35	0.98	0.26	0.38	1	0	0.07	0.07	0.03	0.33	0.32	0	0.01	0.06	0.24	0.86
chr14	23992238	23992441	ZFHX2 (+28518), NGDN (+53443)		0	NA	0.59	1	NA	0.23	0.31	0.61	NA	1	0.53	1	0.45	0	0.17	0	0	0.07	0.55	0.67	0.48	0.42	0.36	0.67	0.26	0.29	0.07	0.53	0.32	0.86	0.89	0.5	0.2	0	0.27	0	0.08	0	0.47	0	0	0.07	0	0.31	0
chr14	24785055	24785324	CIDEB (-4589), LTB4R (+2673)		0.04	NA	0	0.06	1	0.02	0.75	0.09	NA	NA	1	NA	0.43	0.01	0.1	0.01	0.17	0.07	0.06	0.38	0.46	0.12	0.05	0.05	0.73	0.42	0.44	0.23	0.26	0.5	NA	0.07	NA	0.25	0.14	0.24	NA	0.19	0.01	NA	NA	0.03	0.85	0.29	0
chr14	35838323	35838385	NFKBIA (+35598), PSMA6 (+76791)		0.01	0.39	NA	0.03	0	0	1	0.15	0	0.57	0	NA	0.75	0.03	0.01	1	0.26	0.01	0.07	0.32	0.52	0.98	0.97	0.24	0.33	0.24	0.53	0.06	0.23	0.25	0	0.07	0.17	NA	1	0.07	0	0	0.08	1	0.79	0.17	0.05	0.78	0.05
chr14	84949574	84949600	NONE		0.08	NA	0	0	NA	0	0.03	0	0	0.38	NA	NA	0.17	0	0	0	0.5	0.23	0.04	0.17	0.16	0.2	0	0.23	0.28	0.08	0.8	0	0.43	0	NA	0.09	NA	0	0.2	0	1	0	0.09	0	0	0.6	0.02	0	0
chr14	93153236	93153428	LGMN (+61692), RIN3 (+173214)		0.34	0.17	0	1	1	0.13	0.94	0.82	0.91	0.39	0.31	0.01	0.98	0.01	0.01	0	0.62	0.92	0.35	0.89	0.89	0.55	0.89	0.92	0.14	0.07	0.35	0.92	0.25	0.02	0.18	0.97	NA	0	0.49	0.08	0	1	0.45	0.3	1	0.44	0.97	0.97	0.1
chr14	95983348	95983384	SYNE3 (-41193), GLRX5 (-17564)		0.05	0	0	0.75	NA	0.05	0.61	0.06	0	0	0.04	NA	0.02	0.13	0.09	0.17	0	0.4	0.04	0.5	0.01	0.18	0.02	0.02	0.05	0.45	0.47	0.62	0.01	1	NA	0	NA	0	0.16	0	0	NA	0	0.04	0.12	0.14	0.09	0.08	0
chr14	98444417	98444534	NONE		0.01	NA	0.06	0	NA	0.37	0.08	0	NA	NA	0.43	1	0.14	0	0.41	0.48	0.11	0.44	0	0.12	0.02	0.26	0.06	0.24	0.23	0.1	0.42	0.33	0.09	0.63	0	0.64	0.05	0.01	NA	0.17	0.12	0	0.05	0	0	0.17	0.2	0.41	0.33
chr14	99722106	99722135	BCL11B (+15444)		0.28	0	NA	0	NA	0.33	0.42	0	NA	0	0	0	0.06	0	0.2	0	0.03	0.2	0.45	0.15	0	0	0.2	0.14	0.47	0	0.47	0.11	0	0.04	0	0.28	0	0	0	0.14	NA	0	0.03	0	0	0.45	0	0.09	0
chr14	103006845	103006889	RCOR1 (-52131), TECPR2 (+177567)		0	NA	0	NA	NA	NA	0	0	0	0	0	NA	0	0	0	0.32	0	0.11	0.4	0	0.07	0	0.67	0	0.29	0.21	0.2	0.3	0	0.11	0	0	NA	0	0.02	0.14	0	0.06	0	1	0	0	0	0	0
chr14	103605356	103605422	EIF5 (-194950), TNFAIP2 (+15591)		0.54	NA	0.81	0.02	0.01	0.02	0.17	0.26	0.27	0.76	0.28	NA	0.16	1	0.03	0.38	0.29	0.02	0.27	0.19	0.03	0.95	0.38	0.03	0.63	0.03	0.04	0.32	0.25	0.52	0.01	0.61	0.91	0.2	1	0.11	0.3	0.4	0.97	0.06	0.15	0.15	0.06	0.47	0.21
chr14	104668661	104668697	C14orf144 (-41862), KIF26A (+63619)		0.11	0	0.28	0.11	NA	0.1	0.04	0.39	0.5	0	0	1	0.07	0.02	0.16	0.49	0.14	0.22	0.7	0.06	0.25	0.1	0.14	0.15	0.07	0.12	0.12	0.36	0.21	0	0	0.07	0.94	0	0.13	0.38	0.17	0.28	0.01	0	0.1	0.47	0.21	0.2	NA
chr14	105251505	105251518	AKT1 (+8949), SIVA1 (+32075)		0.5	1	NA	NA	0.28	NA	0	0.2	1	NA	0.1	0	0.11	0.01	0.07	0.74	0.41	0	0.23	0.24	0.44	0.23	0.01	0.14	0.22	0.06	0.06	0.52	0.33	0.82	NA	0.28	0.06	0.01	0.1	0	0.06	0.01	0	0.03	0.39	0.42	0.02	0.11	0.06
chr14	105557746	105558003	GPR132 (-26108), JAG2 (+77286)		0.58	NA	NA	1	NA	0.17	0	0.21	0.17	0.03	NA	NA	0.01	0.53	0.02	0.54	0.46	0.04	0.45	0.06	0.45	0.28	0.06	0.05	0.02	0.39	0.7	0.31	0.56	0.24	0.04	0.56	NA	0	0	NA	0.17	NA	0.24	NA	0.13	0.03	0	0.08	NA
chr14	105671956	105671982	BTBD6 (-42942), NUDT14 (-24329)		0.2	NA	0	NA	NA	0	0.12	0.59	NA	0	NA	NA	0.13	0	0	1	0.13	0.07	0	0	0.3	0.07	0.2	0.29	0.5	0.27	0.83	0.05	0	0.45	0	0	NA	NA	0.5	0	NA	0	0	0	0	0.22	0.19	0.36	NA
chr14	105935624	105935645	CRIP2 (-3664)		0.17	NA	NA	0	NA	0.76	0.19	0	NA	0.3	0	NA	0.35	0	0	0	0	0.11	0.13	0	0.25	0.33	0	0.19	0.12	0.2	0.04	0.07	0	0	0	0	NA	0	0	0.57	1	0	0	NA	0	0.09	0.13	0.29	0.18
chr14	105936268	105936294	CRIP2 (-3018)		0.24	NA	0.02	0.34	NA	0.72	0.12	0.02	NA	0.94	0.01	1	0.01	NA	0.25	NA	0.14	0.02	0.56	0.1	0.08	0.04	0.04	0.04	0.12	0.16	0.21	0.35	0.22	0.52	0.45	0.33	NA	0.36	0.01	0.01	0.02	NA	0.58	0	0.48	0.02	0.05	0.03	1
chr14	105942574	105942650	CRIP1 (-10042), CRIP2 (+3313)		0.53	0.06	1	1	0.06	0.99	1	0.01	NA	0.03	0.65	0.6	0.19	0	0.03	0.24	0	0.24	0.16	0.09	0.46	0.11	0.06	0.24	0.1	0.49	0.2	0.02	0.36	0.12	1	0.01	0.14	0	0.05	0.06	0	0.98	0.75	0	0.58	0.1	NA	0.76	0.02
chr15	27087655	27087673	GABRB3 (-69443), GABRA5 (-23846)		0	NA	NA	0	0	0.49	0.6	1	NA	0.13	0	0.07	0.1	0.03	0	0.12	0.15	0.47	0.23	0	0.35	0.11	0.31	0	0.18	0.02	0.07	0.36	0.4	0	0.17	0.14	0	0	0.06	0.03	0	0.17	0	1	0.33	0.14	0.38	0.1	0.71
chr15	29442038	29442058	NDNL2 (+119985), APBA2 (+310928)		0	NA	0.75	0	NA	0.06	0.43	0.02	0.15	1	0.01	NA	0.47	0.02	0.1	0.3	0.09	0.17	1	0	0.02	0.37	1	0.18	0.26	0.25	0.21	0.75	0.57	0	0.5	1	NA	0.56	1	0.01	0	NA	1	NA	0	0	0	1	0
chr15	40268527	40268950	EIF2AK4 (+42385), SRP14 (+62650)		0.33	NA	0	0	0	0.76	0	0	NA	NA	0.04	0	0	0.32	0.15	0	0	0.36	0.22	0	0	0.1	0	0.34	0.25	0.19	0.43	1	0	0	0	0	0	0	0	0	NA	0	0	0	0	0.21	0	0	0.2
chr15	40385539	40385588	SRP14 (-54175), BMF (+15511)		0.14	1	NA	0.17	NA	0.43	0.28	0.14	1	0.01	NA	NA	0	NA	0.3	0.15	0.18	0.35	0.05	0.37	0.11	0.05	0.28	0.55	0.35	0.15	0.22	0.09	0.41	0.24	0	0.15	0.11	0.48	0.04	0.01	0.17	0.11	0.5	0.17	NA	0.19	0.54	0.31	1
chr15	40544420	40544439	PAK6 (+12809), PLCB2 (+55693)		0.14	NA	0.09	0.01	NA	0.53	0.09	0.25	0.36	0	0.15	NA	0.38	0.22	0.39	0.28	0.09	0.11	0.22	0.09	0.21	0.02	0.3	0.27	0.04	0.22	0.02	0.06	0.01	0.02	0.12	0	0.36	0	0.01	0.08	0.01	NA	0.03	0.64	0.02	0.1	0.04	0.14	0.06
chr15	57711278	57711291	GCOM1 (-172821), CGNL1 (+42582)		0.6	NA	0.17	NA	NA	0.7	0.47	0	NA	NA	0.07	0	0	0	0.62	NA	NA	0.25	0.27	NA	0	0.13	0	0.23	0.27	0.07	0.02	0	0.3	0.43	0	0	NA	0	0	1	0	0	0	NA	0	0.51	0.44	0	0.42
chr15	59157629	59158017	SLTM (+68029), FAM63B (+94310)		0.4	0.53	0.5	0.3	0.18	0.86	0.47	0.26	0	0.31	0.68	0	0.66	0.96	0.81	0.78	0.56	0.62	1	0.02	0.12	0.58	0.98	0.08	0.75	0.97	0.68	0.05	0.21	0.43	0.02	0.06	0.2	0.44	0.02	0.01	0.8	1	0.7	0.94	0.52	0.33	0.56	0.5	0.37
chr15	74131296	74131361	TBC1D21 (-34639), CD276 (+154775)		NA	NA	NA	NA	NA	0	1	0.39	0	0	0.64	0	0.12	0.5	0.1	NA	0.93	0.28	0.21	0.43	0	0.4	NA	0.17	0.17	0	0.44	0.1	0	0	NA	0.21	NA	0	0.04	0	0	1	0.5	1	0.09	0.09	0.87	0.43	NA
chr15	77861577	77861674	LINGO1 (+63206), HMG20A (+148610)		0.35	NA	NA	0.16	NA	0.22	0.26	0.13	NA	1	0.74	0.2	0.25	0.4	0.12	0	0.06	0.31	0	0.28	0.15	0.33	0	0.11	0.22	0.36	0.55	1	0	0.17	1	0.67	0.1	0	0	0.09	NA	NA	0.18	1	0	0.08	0	0.07	0
chr15	90543224	90543690	ZNF710 (-1167)		0.01	0.08	0.37	0.01	NA	0.14	0.73	0.39	1	0.02	0.06	0.01	0.34	0.01	0.18	0.3	0.01	0.01	0.31	0.06	0.07	0.03	0	0.02	0.08	0.02	0.38	0.01	0.38	0.05	0.94	0.02	0.03	0.02	0.18	0.29	0.51	0.32	0.05	0.01	0.01	0.01	0.27	0.01	0.05
chr15	90543735	90543825	ZNF710 (-844)		0.08	NA	NA	0.09	NA	0.08	0.04	0.87	1	0.02	NA	NA	0.05	0.03	0.08	1	0.01	0.02	0.18	0.01	0.89	0.41	0.52	0.11	0.03	0.28	0.05	0.08	0.03	0.03	NA	0.02	1	0.08	0.09	0.1	0.04	0	0.08	NA	0.02	0.34	0.04	0.52	0.79
chr15	94613590	94613829	RGMA (-996618), MCTP2 (-227785)		0.14	0.04	0.61	0.78	NA	0.96	0.15	0.06	0.63	NA	0.92	1	0.39	0.76	0.84	0.73	0.29	0.27	0.1	0.01	0.01	0.38	0.3	0.13	0.13	0.44	0.73	0.09	0.49	0.45	0.56	0.64	1	0.8	0.09	0.07	0.14	0.12	0.28	1	0.09	0.34	0.52	0.52	0.51
chr15	99663582	99663612	MEF2A (-442308), SYNM (+18311)		0.8	NA	0	NA	0	0	0.25	0.67	NA	NA	0	NA	0	1	0.14	0	0.2	0.22	0	0	0.05	0.1	0.17	0.12	0.33	0	0.38	0.29	0	0	NA	0.5	0	NA	NA	0	0.55	0.07	0	NA	NA	0.29	0.62	0.75	0
chr15	100774025	100774129	LYSMD4 (-500451), ADAMTS17 (+108133)		0.38	0	0	0.35	0	0.63	0	0.02	0	0	0	0	0	0	0.11	0.81	0.07	0	0	0.42	0.04	0.5	0	0.17	0.43	0.5	0.15	0.21	0.48	0.19	0	0.31	NA	0	0	0	0	0	0.2	0	0	0.29	0.42	0.65	0
chr16	121583	121755	RHBDF1 (+960)		0	NA	0	0	NA	0.01	0.93	0	0	NA	0	NA	0.13	0.02	0.03	0	0.01	0.21	0.01	0.33	0	0.38	0.5	0.06	0.04	0.1	0.02	0.06	0.02	1	0.33	0.06	0	NA	0.04	0.4	0	0.15	0	0.06	0.48	0.02	0.03	0.03	0
chr16	596869	596900	PIGQ (-23133), CAPN15 (+19029)		0	NA	1	NA	NA	1	0.14	0.67	1	0.01	1	NA	0.71	0.7	0.2	0	0.15	0.64	1	0.04	0.05	0.6	0.03	0.09	0.32	0.5	0.93	0.67	0.21	0.28	0.77	0.3	1	0	0.45	0.96	0	0	0.42	NA	1	NA	0	0.67	0.19
chr16	1094351	1094391	SSTR5 (-34410), SOX8 (+62563)		0.28	0	0	0.03	NA	0	0	0.48	0.06	NA	0.21	1	0	0.13	0.2	NA	0.06	0.14	0.29	NA	0.35	0.33	0.03	0.54	0.03	0.12	0.06	0.05	0.55	1	0.28	0.23	NA	0.03	0.67	0	0.06	0	0.24	0	0	0.08	0.48	0.1	1
chr16	1482816	1482835	C16orf91 (-3481)		0.38	NA	NA	0.08	0.52	0.2	1	0.04	0	0	0	0	0	1	0.08	0	0.25	0.12	0.05	0	0.32	0.1	0.08	0.05	0.53	0.42	0.83	0.85	0.43	0.69	0	0.71	0	0.86	0.2	0.47	0.33	0.31	0.54	NA	0.38	0.11	0	0.22	0.12
chr16	1582157	1582321	TMEM204 (-1335)		0.09	0	0	0.03	NA	0.02	0.15	0.17	0.01	0	0.26	0	0.3	0.28	0.04	0.49	0	0.56	0.03	0	0.02	0.18	0.73	0.02	0.12	0.04	0.02	0.36	0.22	0	0.37	0.13	0.65	0	0.38	0.01	0	0	0.31	0	0.03	0.02	0.3	0.04	0.04
chr16	3999425	3999482	CREBBP (-68727), ADCY9 (+166732)		1	NA	NA	0.16	0.17	NA	0.04	0.53	NA	NA	0	NA	0.32	0.27	0.17	0.42	0.06	0.28	0.17	0.17	0.13	0.74	0	0.31	0.4	0.06	0.17	0.73	0.15	1	0	0.17	NA	NA	0.17	0.12	0	NA	0	NA	0	0.08	0.69	0.09	0.64
chr16	4370152	4370199	GLIS2 (+5414), PAM16 (+31197)		0.1	0.17	0	NA	1	0.07	NA	0.07	0	0	0	NA	0.09	0	0.29	0	0.05	0.08	0.1	0.05	0.06	0.24	0.04	0.16	0.03	0.02	0.07	0.13	0	0.17	0	0.12	0	0	0.64	NA	0	0.01	0.03	0	0.03	0.44	0.72	0.16	0.2
chr16	6331221	6331349	NONE		0.12	0.38	0	0	0	1	0.26	0	NA	0	NA	0	0.11	0	0.13	0	0.29	0.08	0.4	0.4	0.42	0	0	0	0.13	0.12	0.29	0	0	0	0.86	0	0	0	0	0	0	0	0.13	0	0	0.04	0.26	0	0
chr16	8806945	8806967	ABAT (+130)		0.14	0.08	0	NA	1	0.78	0.55	0	0.06	0.03	NA	NA	0.11	0.5	0.1	0.16	0.05	0.34	0.03	0	0.08	0	0.08	0.02	0.03	0.13	0	0.07	0.06	0.24	NA	0.02	NA	0	0.28	0.02	NA	0	0	0.23	NA	0	0	0.04	0.04
chr16	12564277	12564328	CPPED1 (+333571), SNX29 (+493708)		0.2	0	0	0	NA	0	0	0	0	0.23	0	NA	0.44	0.44	0.03	0	0.05	0.2	0	0	0.22	0.33	0	0	0.14	0	0.33	0.11	0.11	0.22	0	0	NA	NA	NA	0.79	NA	NA	0	0	0	0.07	NA	0	0
chr16	29196027	29196115	LAT (+199924), NPIPB11 (+219279)		1	0.47	1	NA	NA	0.85	0	NA	NA	1	0	1	0.73	0.45	0.66	0.86	0.01	0.39	0.04	0.08	1	0.29	0.07	0.46	0.42	0.44	0.15	0.04	0.61	0.03	0.03	0.41	NA	NA	0.05	0.27	1	1	0.17	1	1	0.15	NA	0.09	NA
chr16	30581619	30581633	ENSG00000260869 (-12026), ZNF688 (+2429)		0.38	NA	NA	0	NA	0.49	0.12	0.35	0	0	0	0	0	0.23	0.18	0	0.5	0.18	0	0.62	0.09	0.1	0.28	0.18	0.31	0.44	0.11	0.21	0.31	0	0	0.13	NA	0	0	0.11	0	0	0.23	0	0.1	0	0.57	0.01	0
chr16	31104914	31104971	PRSS53 (-4659)		0.33	NA	NA	NA	NA	NA	0	0.43	NA	NA	NA	0	0	NA	0	NA	0.06	0	0.6	0.91	0.15	0	0.14	0.21	0.33	0.4	0.1	0.67	0.38	NA	0	0.44	1	0	0.71	0	0.09	0.64	0	0	0	0.05	NA	0	NA
chr16	33961238	33961330	TP53TG3B (+699769)		0.01	0	0	0	NA	0.02	0	0.07	NA	0.06	0.17	0.99	0	0	0.06	0.01	0.21	0.04	0.12	0.01	0.47	0.01	0.02	0.16	0.1	0.1	0.05	0.05	0.02	0	0.35	0.19	0.9	0	0.99	0.07	0.14	0.99	0.01	0	NA	0.09	0.1	0.29	0.08
chr16	33961443	33961459	TP53TG3B (+699936)		0.39	NA	NA	1	NA	0	0	0.54	0.28	0.16	0	NA	0.02	0.47	0.28	0.28	0.03	0.26	0.14	0	0.37	0.5	0.33	0.1	0.03	0.25	0.1	0.06	0.06	0.06	NA	0.17	NA	NA	0.14	0.27	NA	NA	0.06	NA	NA	0.28	0.13	NA	0
chr16	33965529	33965619	TP53TG3B (+704059)		0.35	0.61	0.25	0.03	1	0.05	0.5	0.32	0.07	0.07	0.03	0.19	0.11	0.5	0.5	0	0.03	0.06	0.24	0.02	0.05	0.18	0.6	0.1	0.38	0.11	0.21	0.08	0.13	0	0.06	0.36	0.28	NA	0.06	0.12	0	0.26	0	0.94	0.21	0.27	0.1	0.3	0.28
chr16	33965665	33965717	TP53TG3B (+704176)		0.26	NA	0.11	0.03	NA	0.06	0.01	0.16	0.17	0.08	NA	NA	0.31	0.04	0.14	0.42	0.4	0.12	0.33	0	0.04	0.03	0.07	0.22	0.09	0.19	0.14	0.1	0.11	0.11	0.35	0.04	0.42	0.07	0.09	0.05	0.23	0.17	0.11	NA	0.02	0.2	0.02	0.11	0.08
chr16	46390971	46390992	SHCBP1 (+264556)		0.26	0.06	0.27	0	NA	0	0.11	0.12	0.01	NA	0.28	0.88	0.11	0.03	0.23	0.09	0.07	0.07	0.18	0.32	0.06	0.2	0.14	0.11	0.11	0.09	0.06	0.06	0.09	0.08	0.25	0.16	0.04	0	0.11	0.15	0.07	0.27	0.09	0.03	0.2	0.23	0.11	0.21	0.12
chr16	56710498	56710511	MT1X (-5831), MT1H (+6779)		0.1	0.28	0	NA	NA	0.25	0.06	0.19	NA	NA	0.04	0.05	0.18	0	0.39	0.03	0.01	0.08	0.66	0.09	0.04	0	0.06	0.03	0.18	0.06	0.03	0.02	0.09	0.06	0.03	0.01	0.06	NA	0.02	0.21	NA	NA	0.01	NA	0	0.01	0	0.22	0.13
chr16	58061518	58061561	MMP15 (+2070), C16orf80 (+101814)		0.81	1	0.17	NA	NA	0.11	0.29	NA	0.42	NA	NA	0.6	0.16	0.28	0.18	NA	0.14	0.23	0.13	1	0	0.39	0.24	0.1	0.58	0.45	0.33	0.02	0.13	0	NA	0.25	0	0.58	0.19	0.08	0.17	0	0.04	0.12	0	0	0.62	0.39	1
chr16	66969362	66969409	FAM96B (-1083), CES2 (+1023)		0.09	0.52	0	0.56	0.12	0.03	0.41	0.07	0.02	0	1	0.1	0.7	0.26	0.06	0.23	0.06	0.46	0.33	0.35	0.48	0.23	1	0.06	0.39	0.19	0.45	0.04	0.56	0.79	0.07	0.47	0	0	0.11	0.02	NA	0	0.42	0.07	0.08	0.01	0.35	0.03	0.27
chr16	67233565	67233689	ELMO3 (+613)		0.03	1	0.17	0.01	0	0	0.91	0.41	NA	0.03	0.97	NA	0.18	0.03	0.01	0	0.05	0.06	0.01	0.5	0.09	0.3	0.02	0.03	0.43	0.05	0.03	0.02	0.02	0.01	0	0.03	0.94	0	0	0.65	0	0.07	0.68	0	0.23	0.03	0.01	0.34	0.08
chr16	67233983	67234026	ELMO3 (+991)		0.53	1	NA	0.07	0	0.02	NA	0.89	0.08	0.13	0.22	0.13	0.85	0.16	0.2	0.06	0.28	0.42	0.32	0	0.03	0.03	0.02	0.47	0.87	0.53	0.04	0.91	0.47	0.46	NA	0.02	NA	0.06	NA	0.02	0	NA	0.73	NA	0.93	0.07	0	0.14	1
chr16	67686867	67687663	ACD (+7381), RLTPR (+8443)		0.39	0.3	0	0.08	0	0.19	0.18	0.15	0	0	0	0.22	0.01	0.01	0.04	0	0.01	0.31	0.44	0.36	0.07	0.23	0.01	0.09	0.08	0.09	0.24	0.13	0.3	0.03	0.06	0.21	0	0	0.04	0.09	1	0.12	0.31	0.02	0.02	0.02	0.1	0	0.29
chr16	79539306	79539484	MAF (+95216)		0.12	0	0	0	NA	0	0.41	0.05	0	0	0	0	0	0	0.12	0.2	0	0.1	0	0	0.33	0.23	0.05	0.09	0.12	0.47	0	0.07	0.3	0	0	0	0	0	0	0	0	0	0.04	0.13	0.04	0	0.07	0.15	0
chr16	82667714	82667732	CDH13 (+7153)		0.5	0	0.57	NA	NA	0	0.32	0.18	NA	0	0.49	0.43	0.35	0.03	0.37	0	0	0.09	0.4	0.23	0.15	0.18	0	0	0.24	0.12	0.5	0	0.27	0.46	NA	0	0	0	0	0	NA	NA	0.67	0	0	0	0.43	0.13	0.56
chr16	85395502	85395515	GSE1 (-251313), KIAA0513 (+298691)		0.03	NA	0	NA	0.28	NA	NA	0.09	NA	NA	NA	NA	0.06	0.4	0.43	0	0.06	0.41	0.73	0	0.17	0.03	0.04	0.12	0.15	0.02	0.24	0.31	0.05	0.06	0.68	0.35	NA	0	NA	0.09	0	NA	0.05	0.06	NA	0.11	1	0.2	0.11
chr16	85660335	85660396	GSE1 (+13544), GINS2 (+62239)		0.75	NA	0	1	0.28	0	0	0.04	NA	0	NA	0.01	0.02	0	0.05	NA	0.81	0.48	0.08	0	0.94	0.02	0.77	0.31	0.36	0.06	0.17	0	0.48	NA	0	0.26	NA	NA	0	0.11	0.96	1	0.03	0	1	0.59	0.1	0.02	0
chr16	86066784	86066834	FOXF1 (-477324), IRF8 (+134400)		0.13	1	0.1	NA	NA	NA	NA	0.02	0.5	0.06	NA	NA	0.03	0.87	0.07	NA	0.1	0.16	0.82	0.22	0.04	0.23	0.16	0.1	0.18	0.58	0.14	0.39	0	0	0.17	0.83	0.67	NA	0	0.54	0	NA	NA	0	0.38	0.38	0.6	0.27	0
chr16	86439369	86439380	FOXF1 (-104758), IRF8 (+506966)		0.3	NA	NA	1	0	0.46	0.67	1	0.43	0.3	NA	0	1	0.45	0	NA	0.95	1	0.26	0.06	0.5	0	NA	0.74	0.53	0.81	0.81	0.5	0.45	0	NA	1	1	1	0.16	0.6	0.83	NA	0.36	NA	1	0.71	1	NA	0
chr16	87174624	87174637	FBXO31 (+242732), FOXL1 (+562516)		0.04	NA	NA	0	0	0.1	1	0.06	NA	NA	0	0	0.7	0	0.21	NA	0.07	0.16	0.01	0	0.19	0.3	0.16	0.42	0.21	0.39	0.47	0.13	0	0.25	0.17	0.1	NA	0.32	0	0.11	NA	0.06	0.1	0.38	0.12	0.41	0	1	0.02
chr16	87845892	87845921	KLHDC4 (-46352), SLC7A5 (+57187)		0.07	NA	0	0.17	NA	0	0.56	0	1	NA	0.08	NA	0	0.06	0.06	0	0.12	0.09	0	0	0.05	0.06	0.04	0.07	0.03	0.07	0.03	0.02	0.14	0	0	0	0.03	NA	0.01	0.05	0	0	0.02	NA	0	0.26	0	0.01	0
chr16	87899446	87899456	KLHDC4 (-99896), SLC7A5 (+3643)		0.14	0	0	1	NA	0.53	0	0	NA	0	0.21	NA	0	0	0.03	NA	0	0.12	0.34	0	0.12	0.5	0.08	0.09	0.33	0.42	0	0	0	0.8	0	0	0	0	0	0.22	0	0.4	0.4	0	NA	0.14	0	0	0
chr16	88813027	88813094	PIEZO1 (+38558), CTU2 (+40190)		0	1	0.03	0.14	0	0.03	0.29	0.39	1	0	0	0	0.21	0.83	0.73	0.25	0.33	0.01	0.03	0.07	0.03	0.26	0.21	0.1	0.02	0.39	0.48	0.02	0.02	0	0.11	0.01	0	0	1	0.19	0.84	0.02	0.04	0	1	0.07	0	1	1
chr16	89111119	89111126	CBFA2T3 (-67511), ACSF3 (-49094)		0.08	NA	0.09	0.13	NA	0.13	0	0.22	0	0	0	NA	0.02	0.04	0.11	0.2	0.11	0.27	0.12	0.12	0.06	0.02	0.14	0.17	0.09	0.06	0.13	0.09	0.02	0.03	0.45	0.11	NA	0.12	0.07	0.07	NA	0.02	0.11	0	0.56	0.15	0.07	0.19	0.02
chr17	50616	50637	DOC2B (-19200), RPH3AL (+151971)		0.13	0.53	NA	0	NA	0	0	0	0	NA	1	NA	0	0.71	0	0.44	0.04	0.27	0	0.17	0.15	0	0.17	0.5	0.71	0.25	0	0.23	0	0	NA	0.41	0	0	0.25	0	NA	0	0	NA	0	0	0.4	0	0.24
chr17	155032	155050	DOC2B (-123614), RPH3AL (+47557)		0.25	0	1	1	NA	0.34	0	0	0	1	0.05	1	0.18	0.27	0.01	0	0.08	0.33	0	0.6	0.04	0.3	0.75	0.02	0.31	0	0	0.21	0.25	0.07	NA	0.54	0.72	0	0.39	0	0.48	0	0.25	0.36	0	0.07	0	0.09	0.58
chr17	934910	934976	TIMM22 (+34586), ABR (+148225)		0.52	NA	1	0	NA	0.34	NA	0.44	NA	1	0	NA	0	0.01	0.08	NA	0.39	0	0.07	1	0.34	0.15	0.67	0.14	0.23	0.05	NA	0.02	0.17	1	0.35	0.15	NA	0.28	0.57	0.26	0	NA	NA	0.12	0.14	0.8	NA	0.5	0
chr17	947531	947619	TIMM22 (+47218), ABR (+135593)		0.4	1	NA	NA	0	0.01	0	0	NA	NA	NA	1	0.09	0.75	0.33	0.71	0.09	0.82	0.49	0	0.5	0.17	0.33	0.5	0.33	0.91	0.07	0	0.75	0.29	NA	0.83	0	0.12	0	0.86	NA	0.8	0.4	NA	0.44	0.75	0.33	1	0
chr17	1840248	1840282	RTN4RL1 (+87913), RPA1 (+106987)		0.24	0.06	0	0	NA	NA	0	0.11	NA	NA	0	NA	0	0.85	0.38	0	0.33	0.5	0.71	0.03	0.11	0.28	0.69	0.29	0.33	1	0.55	0.24	0.2	0	NA	0.14	0	NA	1	0	0	NA	0	NA	0.65	0.35	0	0.17	0
chr17	4379938	4379956	SPNS2 (-22186), SPNS3 (+42964)		0.43	0	0	0.5	NA	1	0.41	NA	0	1	0	0	0.31	0.26	0.18	0	0.18	0.09	0.09	0	0.36	0.17	0.07	0.38	0	0.06	0.43	0.29	0.27	0	NA	0.22	0	NA	0	0.08	NA	0	0.29	NA	0.16	0.33	0.19	0	0.7
chr17	5403053	5403098	MIS12 (+12829), NLRP1 (+84201)		0.33	0	0	0	0	0	0.08	0.01	0.17	NA	0.1	0	0	0.02	0.25	NA	0.02	0.19	0.67	0.35	0.2	0.22	0.1	0.32	0.3	0.11	0.4	0.07	0.1	0.17	0	0.21	NA	NA	0.17	0.86	0	0	0.37	0	0	0.15	NA	0.37	0.55
chr17	5403149	5403182	MIS12 (+12919), NLRP1 (+84111)		0.5	NA	0	0	NA	0.02	0	0.01	1	0.02	0	0.01	0.56	0	0.02	0.54	0.06	0.67	0.42	1	0.98	0.08	0.75	0.05	0.21	0.12	0.07	0.07	0.11	0	NA	0.01	NA	0	0	0.7	0.58	0.09	1	1	0.22	0.17	1	1	0.17
chr17	5403188	5403320	MIS12 (+13007), NLRP1 (+84023)		0.42	1	0.67	0	0.1	0.6	1	0.54	NA	0	0	0.52	0.15	0.41	0.28	0.8	0.58	0.67	0.14	0.73	0.36	0.58	0.61	0.13	0.13	0.69	0.93	0.21	0.16	0.4	0.62	0.06	0.9	0.11	0	0.07	1	0.98	0.82	1	0.21	0.88	0.52	0.74	0.82
chr17	6358451	6358476	FAM64A (+10703), ACKR6 (+101350)		0.49	1	0	0.31	NA	0.01	0.21	0.26	0	0.04	0.88	0.04	0.67	0.35	0.12	0.89	0.41	0.95	0.96	0.85	0.06	0.51	0.6	0.35	0.05	0.68	0.19	0.89	0.9	0.87	0.02	0.88	0.32	0	0.78	0.4	0.76	1	0.9	NA	1	0.12	0.91	0.94	0.89
chr17	7253877	7254031	TMEM95 (-4543), KCTD11 (-1254)		1	NA	NA	0.58	0	0.01	0	0.23	NA	0.31	0.01	0.01	0.05	0	0.01	0	0.08	0.7	0.02	0.67	0.03	0.14	1	0.02	0.04	0.77	0.2	0.54	0	1	1	1	NA	0	0.62	0.05	NA	1	0	0	0.05	0.14	0.67	0.52	NA
chr17	8578362	8578393	MYH10 (-44299), MFSD6L (+124289)		0.27	NA	0	0	0	1	0	0.29	NA	NA	0	0.25	0	0.1	0.3	0	0.2	0	0	0.58	0	0.33	0	0.13	0.17	0	0	0.22	0	0.4	0	0	1	0	0	0	1	0	0	NA	1	0	0	0.19	0
chr17	10236521	10236687	GAS7 (-134736), MYH13 (+39843)		0	0	0	0	NA	0	0.9	0	0	0	0	0	0.24	0	0.36	0	0.16	0.55	0.8	0	0	0	0	0.12	0.15	0.4	0.18	0	0	0	0	0	0	NA	0.29	0.47	0.67	NA	0	1	0	0	0	0.09	0.42
chr17	17465064	17465078	RASD1 (-65364), PEMT (+29943)		0	NA	NA	1	0	0.54	NA	0	0	NA	NA	1	0.47	0	0.16	NA	0.1	0.6	0	0	0.36	0	1	0.12	0.31	0.83	0.58	0	0	0.46	NA	NA	0.89	1	0	1	0	1	NA	NA	1	0.26	0	0.45	0.36
chr17	17625476	17626102	RAI1 (+41002), SREBF1 (+114512)		0.15	0	0.09	0	0	0	0.28	0.58	0.1	0	0.16	0.2	0.28	0.07	0.16	0.06	0.1	0.39	0.11	0.01	0.07	0.31	0.08	0.08	0.12	0.08	0.14	0.3	0.03	0.28	0.02	0.01	0	0.39	0.13	0.27	0.51	0.22	0.11	0.02	0.16	0.12	0.37	0.14	0.28
chr17	20492591	20492650	CDRT15L2 (+9584), USP22 (+453731)		0.34	1	NA	0.02	NA	0.17	1	0.36	0.26	1	0.17	0.02	0	1	0.51	NA	0.2	0.13	0.14	NA	0.14	NA	0.04	0.66	0.08	0.05	0.39	0.22	0.12	0.02	0	0.01	0	0	1	0	0.03	1	1	1	0.03	0.01	NA	0.06	0.02
chr17	20799714	20799776	USP22 (+146607), CDRT15L2 (+316708)		0	NA	0	0.38	0.96	1	0.08	0.62	0	0	0.79	NA	0.06	0.05	0.24	0	0.36	0.46	1	0.53	0.86	0.93	0.5	0.07	0.04	0.21	0.85	0	1	0	0.25	0.22	NA	0.17	0	0.06	0.48	NA	1	1	0	0.83	0.61	0.71	0.73
chr17	21561645	21561658	UBBP4 (-169043), KCNJ12 (+282143)		0.12	0.38	0	0.13	NA	0.15	0.09	0.1	0.04	0.05	0.03	0.95	0.04	0.11	0.2	0.02	0.22	0.07	0.36	0.29	0.2	0.1	0.08	0.07	0.11	0.16	0.35	0.45	0.12	0.32	0.54	0.37	0.03	0.23	0.12	0.13	0.2	0.04	0.23	0.59	0.05	0.43	0.37	0.17	0.05
chr17	27716413	27716429	TAOK1 (-1197)		0	NA	0	NA	NA	0	1	0.3	NA	NA	0	NA	0	NA	0.29	0	0	0	0.53	0	0	NA	0	0.08	0.1	0.25	0	0	0	0	0	0.04	0	NA	0.27	0	0	NA	0.33	0	0	0	0	0	0.58
chr17	28703996	28704117	CPD (-1866)		0.09	NA	1	NA	NA	0.1	0	0.05	NA	NA	NA	NA	0.81	0	0.04	1	0.25	0.29	0	0.14	0.1	0.04	0.02	0.18	0.25	0	0	0	0.06	NA	1	0.03	NA	0	0	0.13	NA	0	0	0	0.48	0.32	0	0.35	0.28
chr17	37820135	37820219	PNMT (-4234), TCAP (-263)		0.08	0	0	1	0.21	0.26	0.83	0.07	0	0	0.04	0.07	0.65	0.03	0.2	0.17	0.05	0.31	0.49	0	0.12	0.04	0.02	0.06	0.04	0.16	0.25	0.21	0.5	0.17	0.04	0.4	0.9	0	0.09	0.01	0	0.28	0.5	0	0.92	0.02	0.02	0.25	0
chr17	38084331	38084405	ORMDL3 (-1274)		0.03	1	1	0.27	NA	0.68	0	1	NA	NA	0.23	NA	0	1	0.66	1	0.55	0.97	0.3	NA	0.13	0	0.75	0.04	0.82	0.7	0.46	0.5	0.11	NA	1	1	0	1	0.85	0.47	0	0	0	NA	0.93	0.04	0.79	0	NA
chr17	40932224	40932245	WNK4 (-461)		0	NA	NA	0	NA	0.32	0.7	0.06	1	NA	0	NA	0.64	1	0.22	0.07	0.29	0.48	0	0.67	0.28	0.53	0.67	0.48	0.2	0.25	0.17	0.67	0.33	0.54	0.86	0.83	0.17	0.64	0.29	0.33	1	0.78	0.91	NA	NA	0.04	0.07	0.75	0
chr17	41003155	41003177	AOC3 (-35)		0	NA	0	NA	NA	0	1	0.29	0	NA	0	NA	0.27	0	0.17	0	0	0	NA	0	0	0	0.11	0	0.31	0.06	0	0.35	0.14	0	NA	0	0	NA	0	NA	0	NA	0	0	0	NA	0.44	0	0
chr17	45925561	45925629	SCRN2 (-6896), SP6 (+2964)		0.03	NA	0	0.09	0.4	0.03	0.11	0.02	0	0	0.36	0.07	0.5	0.61	0.02	0.47	0.02	0.05	0.06	0.1	0.06	0.17	0.43	0.27	0.16	0.45	0.02	0.01	0.98	0.01	0.15	0.33	NA	0.57	0.01	0.25	0.01	0.06	0.02	0.02	NA	0.11	0.36	0.02	0
chr17	46604817	46604852	SKAP1 (-97283), HOXB1 (+3524)		0.24	0.17	NA	NA	1	NA	0.83	0.11	NA	0.17	0.39	NA	0.62	0.35	0.39	0	0.15	0.23	0.21	0	0.09	0.06	0	0.03	0.08	0.04	0.72	0.08	0.17	1	0	0	NA	0.25	NA	0.1	1	NA	0	0	0.53	0	0	0.43	0.22
chr17	46671794	46671888	HOXB5 (-518)		0	NA	NA	0.01	NA	0.17	0	0.06	0.7	0.01	0.06	0.07	0.03	0.05	0.24	0	0.03	0.37	0.73	0	0.01	0.08	0.62	0.03	0.07	0.04	0.04	0.03	0	0	NA	0.05	0.33	NA	0	0	0.05	NA	0.02	0	0.5	0.05	0.11	0	0.15
chr17	48912621	48912667	WFIKKN2 (-127)		0.09	0	0	NA	NA	0.03	0	0.6	NA	0	0.56	0	0.34	0.08	0.03	0	0.1	0.08	0.19	0.17	0	0.17	0.07	0.29	0.26	0.22	0	0	0.93	0.54	1	NA	NA	0.02	0	0	0	0.17	0.17	NA	0	0.56	0	0.44	0.12
chr17	62255207	62255243	ERN1 (-47740), TEX2 (+85362)		0	NA	NA	0	0	0	0.29	0	0	0	0	NA	0.23	0	0	0	0	0.09	0.03	0	0	0.29	0.08	0	0	0.67	0.35	0	0	0	NA	0.36	0	NA	0	0	0	NA	0	1	0	0.25	0	0	1
chr17	62775700	62775722	SMURF2 (-117525), LRRC37A3 (+139192)		1	NA	1	0.3	NA	0	0.7	0.74	1	NA	0.17	1	0	1	0.15	1	0.22	0.12	0.85	0.76	0.94	0	0.5	0.15	0.52	0.83	0.3	0.8	0.49	0.02	0.04	0.5	0.12	NA	0.69	0.54	1	1	0.63	NA	1	0.04	0.44	0.15	0.19
chr17	70484162	70484180	SOX9 (+367010), SLC39A11 (+604656)		0.06	NA	NA	0	NA	0.17	0.54	0	0	0	0	0.64	0	0.03	0	0.19	0.31	0.01	0.13	0	0.06	0.11	0.28	0.13	0.08	0.17	0.12	0.17	0.25	0	0.55	0.13	0.24	0.54	0	0.12	0	0	0	0	0.14	0	0.14	0.13	0
chr17	73823959	73824060	UNC13D (+16788), UNK (+43158)		0.13	NA	1	NA	0	0.02	0.11	0.66	1	NA	1	1	0.36	0.12	0.07	0.11	0	0.41	0.06	1	0.63	0.09	0.47	0.07	0.76	0.13	0.86	0.63	0.07	0.27	NA	0.2	0.01	1	0.5	0.03	1	NA	0.01	0	0.28	0.1	0.06	0.01	0.02
chr17	74552994	74553028	PRCD (+16839), ST6GALNAC2 (+29199)		0.08	NA	0.57	0.03	NA	1	0	0.6	NA	0	NA	0.11	0	0.01	0.19	NA	0.32	0.54	0.14	0.16	0.09	0.27	0.77	0.18	0.08	0.12	0.03	0.42	0.46	0.1	NA	0.8	0	0.05	1	0.12	0	0.04	0.62	0.04	0.17	0.09	0.55	0.07	0.11
chr17	75463707	75463790	TNRC6C (-537388), SEPT9 (+186257)		0.43	1	NA	0.18	NA	0	0	0	NA	0	0.27	0.37	0.32	0.04	0	1	0.41	0.33	0.05	0.53	0.12	0.52	0.34	0.92	0.38	0.76	1	0.06	0.55	0	0	0.95	0	0	0.5	0.43	1	0.78	0.46	0.05	0.01	0.02	1	0.31	0
chr17	76171145	76171255	SYNGR2 (+6561), TK1 (+12114)		0.5	NA	NA	NA	NA	NA	0	0.7	0	0	0.01	NA	NA	0.42	0.02	0	0.02	0.02	NA	0.13	0.01	0	0.03	0.02	0.45	0.08	0.43	0.58	0.01	0.01	0	0	NA	0.17	0	0.03	NA	NA	0.17	0	0.16	0.12	0	0	0
chr17	76338642	76338661	SOCS3 (+17506), TMEM235 (+110668)		0.28	NA	NA	0.06	NA	0.06	0.28	0.28	NA	0.06	0.06	1	0.06	NA	0.22	NA	0.1	0.03	0.07	0.06	0.14	0.43	0.35	0.15	0.69	0.62	0.07	0.06	0.09	0.45	NA	0	NA	0	0.06	NA	NA	0.06	NA	0.28	0	0.25	0	0.13	0.52
chr17	77150728	77150753	ENGASE (+79714), RBFOX3 (+327822)		0.29	0.6	0.88	0	NA	0	0	0	NA	NA	0.16	1	0.15	0	0.43	0	0	0.22	0.5	0.67	0	0	0.17	0.19	0.4	0.12	1	0	0	0	0.75	0.62	0	0	0	0.15	NA	0	0.16	0	0.04	0.57	0	0.5	0
chr17	77173055	77173087	ENGASE (+102044), RBFOX3 (+305492)		0	NA	0	0.29	1	0	0.05	0	0.74	0	0	0	0.02	0	0	0.16	0.17	0.61	0.35	0.52	0	0.46	0.12	0.13	0.13	0.06	0.13	0.03	0.03	0.27	NA	0	0	0	0	0.22	0.56	0	0.15	0	0	0.04	0.27	0.78	0.05
chr17	78472142	78472198	RPTOR (-46898), NPTX1 (-21766)		0.05	NA	0	NA	NA	0.01	0.09	0	NA	NA	0.02	0	0.5	0	0.01	0	0.06	0.06	0.42	0.2	0.02	0	0.33	0.02	0.29	0.01	0.05	0.6	0.7	0.75	NA	0.45	0.13	0.6	0.14	0.01	0	0	0.8	1	0.32	0.13	0.45	0.09	NA
chr17	79005616	79005733	BAIAP2 (-3287)		0.01	NA	0	0.01	NA	0.02	0	0.75	0	0.63	1	NA	0.97	0.3	0.3	0.16	0.88	0.14	0.51	0.01	0.04	0.2	0	0.01	0.45	0.49	0.06	0.01	0	0.17	0.02	0.02	NA	NA	0.16	0.53	0	NA	0	NA	0.05	0.1	0.01	0	NA
chr17	79416158	79416204	ENSG00000171282 (+42641), ACTG1 (+63626)		0.86	0.9	0	0.5	1	1	0.47	0.96	0	0.14	0.21	0.3	0.38	0.22	0.83	0.52	0.16	0.5	0.28	0.72	0.58	0	0	0.22	0.46	0.73	0.25	0.04	0.58	1	NA	0.09	1	1	0.75	1	0	NA	0.36	NA	0.06	0.5	0	0.93	1
chr17	80200725	80200778	SLC16A3 (+9189), CSNK1D (+30855)		0	NA	0.73	0.17	NA	0.2	0	0.4	1	NA	0.13	0	0.28	0	0.19	0	0	0.1	0.01	0.11	0.02	0.8	0.07	0.12	0.04	0.25	0	0.43	0.12	0.2	0	0.01	NA	1	0	0	0	0	0.03	0	0	0.08	0	0.03	0.03
chr18	712894	712916	ENOSF1 (-361)		0.03	1	0.99	NA	0.04	0.87	1	0.02	NA	NA	0.02	0.05	0.33	0.01	0.4	0	0.08	0.22	0.73	1	0.66	0.09	0.46	0.08	0.17	0.7	0.83	0.62	0.04	0	1	0.98	1	1	0.17	0.03	NA	1	0.32	NA	1	0.3	NA	0.11	0.05
chr18	7257063	7257108	PTPRM (-309694), LAMA1 (-139273)		0.25	1	NA	NA	NA	0.27	0	0	NA	NA	0.85	1	0.11	0.46	0	0.39	0.58	0.71	0	0.31	0	0.17	0.83	0.53	0.53	0.21	0.35	0.15	0	0.27	0	0.36	NA	0.59	0.75	0.3	1	0	0.73	0	1	0	0.62	0.51	0
chr18	14489501	14489518	ZNF519 (-357081), ANKRD30B (-258729)		0	NA	NA	0.02	NA	NA	0	0	1	0.8	0.52	0	0	0	0.02	0	0.58	0.25	0	0	0	0.29	0.25	0.3	0.03	0.07	0.45	0.89	0.57	0.17	0.85	0	0.59	0	0	0	0	NA	0.23	0	0	0	0	0	0.2
chr18	21437830	21437864	CABYR (-281095), LAMA3 (+168440)		0.25	0	0	NA	NA	0	0	0.08	NA	0	0.18	NA	0.05	0	0.27	0.01	0.23	0.78	0	0.25	0.06	0	0	0.05	0.07	0.02	0	0.12	0.24	0.83	1	0	0.9	0	0	0.12	1	NA	0	NA	0	0	0	0.12	0.67
chr18	48974550	48974569	DCC (-891982), MEX3C (-250870)		0.07	0	NA	0	NA	0	0	0.1	0	NA	NA	0.14	0.38	0.14	0.33	0.17	0.57	0.02	0.31	0	0	0.04	0	0.05	0.06	0.2	0	0.08	0	0.82	0	0	0	0.17	0	0	NA	0	0.28	0.62	0	0.05	0	0	0.75
chr18	76053848	76053909	SALL3 (-686396)		0.8	NA	NA	0.5	0	0	0.2	0	NA	0.15	0.59	NA	0.17	0	0	0.56	0.26	0.19	0	0.3	0.14	0.3	0.4	0.26	0.76	0.43	0.75	1	0	0.27	0	0.36	1	NA	0.85	0.67	0	0	0.18	0	0.71	0	0	0.05	0.48
chr18	77062341	77062366	NFATC1 (-97982), ATP9B (+232960)		0.21	NA	NA	1	0	0.17	0	0.27	0	NA	NA	0.15	0.04	0	0.05	0	0.12	0.12	0.01	0.08	0.06	0	0.02	0.42	0.03	0.34	0.22	0	0.2	0.9	0	0	1	0	0.1	0	0	0	0	0	0	0.12	0	0	0.03
chr18	77245344	77245433	CTDP1 (-194412), NFATC1 (+85053)		0.25	NA	NA	1	NA	0.09	0	0.26	0	NA	0	0	0.09	0	0.71	0	0	0.19	0.22	0	0.09	0.17	0.26	0.14	0.06	0	NA	0.38	0.04	0.16	0.44	1	NA	0.02	0.08	0.01	0	NA	0	0.06	0	0.41	0	0.3	0.31
chr19	752829	752861	PTBP1 (-44230), MISP (+1719)		0.33	NA	0.41	0	0	0	0.29	0.19	0	NA	0	0.12	0	0.24	0.31	0	0.03	0.05	0.56	0	0	0.14	0.31	0.35	0.05	0.3	0	0.04	0	0	0	0	0	0.39	0	0.35	0	NA	0.04	0.45	0	0	0	0.19	0.29
chr19	1136376	1136472	GPX4 (+32488), SBNO2 (+37858)		0.06	0.11	0.07	NA	NA	0.35	0.11	0.16	NA	NA	0.07	0.17	0.3	0.03	0.07	0.68	0.35	0.16	0.15	0.39	0.01	0.31	0.25	0.43	0.52	0.22	0.29	0.32	0.71	0.13	0.04	0.07	0.07	0.14	0.56	0.55	0	NA	0.46	0	0.33	0.2	0.32	0.04	0.07
chr19	1923381	1923466	CSNK1G2 (-17764), ADAT3 (+18047)		0.48	0	0	NA	NA	0	0	0.25	NA	0	0.67	0	0	0	0.02	0.42	0.05	0.11	0	0.05	0.03	0	0	0.06	0.07	0	0	0	0.06	0	0	0	NA	0	0	0.05	0	NA	0.02	0	0.43	0.4	0	0	0
chr19	2171557	2171639	SF3A2 (-64922), DOT1L (+7450)		0.42	NA	0	0.11	0	0.62	0.75	0	0.06	0.06	0.03	0.06	0.31	0.09	0.42	0.82	0.45	0.17	0.08	0.02	0.19	0.79	0.04	0.3	0.09	0.44	0.38	0.64	0.35	0.24	0	0.01	0.28	0.04	0.37	0.36	0.06	0.06	0.28	0.06	0.22	0.02	0.26	0.08	0.32
chr19	2254144	2254215	JSRP1 (+2236), AMH (+5514)		0.24	0.17	NA	0.01	1	0.46	0.01	0	NA	NA	0	0.17	0	0	0.24	0.38	0.39	0.06	0.35	0.07	0	0.05	0.29	0.22	0.27	0.07	0.11	0.05	0.22	0.48	0	0.1	0	1	0	0.11	0.17	NA	0.07	0	0	0.04	0.01	0.37	NA
chr19	2268337	2268402	OAZ1 (-1155)		0.12	NA	0	1	NA	0.36	0.36	NA	NA	NA	0	0.66	0.12	0	0.59	NA	0.02	0.2	0	NA	1	0	0	0.18	0.35	0.16	0	0.12	1	NA	1	0	0.36	NA	0.02	NA	NA	0.67	0	NA	NA	0.46	0.36	0.01	1
chr19	2291447	2291922	LINGO3 (+338)		0	NA	0.05	0.08	0.01	0.01	0.01	0.03	0.14	0.54	1	0.01	0.08	0.15	0.08	0.02	0.33	0.37	0.06	0.38	0.03	0.19	0.26	0.19	0.3	0.15	0.15	0.25	0	0.31	0.35	0.03	0.31	0.01	0	0	0.12	0.33	0.21	0	0	0.18	0.07	0.08	0.01
chr19	2463064	2463291	GADD45B (-12947), LMNB2 (-6184)		0	NA	0	0	0	0	0.06	0	0	NA	0	0.58	0.53	0.72	0.12	NA	0.86	0.53	0.05	0.81	0.04	0.4	0.56	0.09	0.26	0.11	0.09	0.13	0.4	0	NA	0.28	0.07	NA	0.25	0.23	0.57	0.1	1	0.39	0	0.81	0.8	0.03	0.83
chr19	2546938	2547030	GADD45B (+70859), GNG7 (+155723)		0.13	NA	0.77	0	NA	0	NA	0.52	1	NA	0	NA	0.08	0.01	0.09	1	0.54	0.13	0.14	0.5	0.09	0.54	0.22	0.08	0.02	0.06	0.81	0.65	0.11	0.12	1	0.15	1	NA	0.76	0.91	0	0	0.13	1	0.21	0.02	0.07	0.08	0.11
chr19	3398629	3398901	NFIC (+32181), C19orf77 (+81775)		0.03	1	0.03	0.17	0.05	0.04	0.78	0.05	1	1	0	0	0.01	0	0.15	0.01	0.03	0.43	0.66	0.95	0	0.1	0.26	0.05	0.55	0.17	0.51	0.43	0.11	0.09	1	0.03	0.01	0	0	0.85	0.16	0.99	0.49	0	0.12	0.8	0.05	0.17	1
chr19	3481862	3481893	C19orf77 (-1338)		0.25	0	0	0.26	0	0	0	0.2	0	0.43	0	0	0	0	0.25	0	0	0.39	0	0	0.13	0	0.2	0	0.26	0.25	0	0.25	NA	0	NA	0	NA	0	0	0.08	1	NA	0	0.25	NA	0	0	0.39	0
chr19	3899712	3899749	NMRK2 (-33370), ATCAY (+19150)		0.22	0	0	NA	NA	0	0	0	0	0	0	NA	0	0.26	0	0.47	0.24	0.09	0	0.33	0.41	0.25	0.29	0.14	0.5	0.37	0.14	0.05	0.24	0.31	0	0.12	1	0	0.25	0	0	NA	0.47	0	0.56	0.34	0.29	0	0.7
chr19	5994141	5994281	RANBP3 (-16060), RFX2 (+116334)		0.23	0	0	0.01	NA	0.03	0.07	0.14	NA	NA	0	0.09	0.19	1	0.02	1	0.12	0.04	0.2	0	0.03	0.69	0.53	0.95	0.98	0.06	0.07	0.3	0.07	0.5	NA	1	NA	1	1	0.67	0	1	0.97	1	0.82	0	0.53	0.06	0
chr19	7398511	7398552	INSR (-104487), ENSG00000263264 (-15316)		0	0	0	NA	NA	NA	0	0	0	0	NA	0	0	0	0.04	0	0.18	0.42	0.14	0.6	0.05	0	0.25	0.27	0.17	0.08	0.09	0	0	0	NA	0	1	NA	0	0	NA	NA	0.16	0.33	0.14	0.17	0.11	0.61	0
chr19	11590316	11590342	ELAVL3 (+1519), PRKCSH (+44060)		0.02	0	0.09	NA	NA	0.01	NA	0.04	1	NA	0.01	0.73	0.77	0.31	0.36	NA	0.09	0.43	0.02	0.16	0.15	1	0.01	0.07	0.1	0.03	0.58	0.68	0.02	0.02	NA	0.36	NA	0.07	0.02	0.4	0.02	0	0.03	1	0.02	0.04	0.8	0.02	0.01
chr19	12984057	12984819	DNASE2 (+7844), MAST1 (+35090)		0	0	0	0.41	0	0.39	0	0	0.38	NA	0.15	0	0	0.11	0.01	0	0	0.02	0.03	0.11	0.01	0	0.09	0.09	0.06	0.08	0.04	0	0.02	0	0.02	0.01	0	0	0.37	0.04	0	0	0.03	0.15	0	0	0	0.07	0.28
chr19	16178185	16178241	TPM4 (-135)		0	NA	0.06	0.75	0.11	0.59	0.71	0.04	NA	0.28	0.04	0.06	0.02	0.22	0.1	0	0.39	0.38	1	0.67	0.67	0.37	0.18	0.41	0.44	0.72	NA	0.37	0.06	1	0.14	0.06	NA	NA	0.53	0.24	NA	0.06	0.06	NA	0.01	0.02	1	0.28	0.06
chr19	16437196	16437256	KLF2 (+1598), EPS15L1 (+145597)		NA	0.5	0	0.89	1	0.27	NA	0.61	NA	0	NA	0	0.58	0	0.22	0	0	0	0.17	0.38	0.08	0.22	0.1	0.33	0.29	0.83	0.11	0.56	0	0.67	NA	0	0	NA	0.92	0.17	0	NA	0	1	0.72	0	0	0.05	0
chr19	16441528	16441570	KLF2 (+5921), EPS15L1 (+141274)		0.62	NA	NA	NA	1	NA	0	0	NA	NA	0	0	0.53	0	0.2	NA	0.21	0.86	0	0.62	NA	0	0	0.53	0.36	0.12	0.85	0.17	0.33	0	0	0.06	0	0.48	0.6	0.53	NA	NA	0.33	0	NA	0.09	0	0.71	0
chr19	17218867	17219074	USE1 (-107197), MYO9B (+32380)		0.01	0	NA	0.5	0	0.27	1	0.38	NA	0.98	0	0.47	0.01	0.29	0.26	0.06	0.11	0.07	0	0.01	0.35	0.37	0.03	0.14	0.32	0.84	0.16	0.64	0.19	0.11	0.46	0.36	NA	1	0.76	0.41	0.01	0	0.2	0.22	0.01	0.04	0.01	0.35	0.67
chr19	17351471	17351519	NR2F6 (+5254), USE1 (+25327)		0.36	0	0	0.57	NA	0.12	0.43	0.22	0	0	0	1	0.32	0.62	0.03	0	0.18	0.41	0.18	0.22	0.32	0.25	0.07	0.33	0.01	0.03	0	0.44	0.19	0.15	0.12	0.25	0.33	NA	0	0.26	0	NA	0	1	0.22	0.12	0	0.47	0.46
chr19	18234111	18234213	PIK3R2 (-29464), IL12RB1 (-24403)		0.01	0	0.01	0.17	1	NA	0	0.49	NA	NA	0	0	0.01	0.09	0.04	0.5	0.03	0.13	1	0.04	0.11	0.14	0.03	0.07	0.01	0.81	0.06	0.21	0.08	0	0.27	0	0.56	NA	NA	1	NA	0	0.01	1	0.82	0	0	0.14	0.27
chr19	18888366	18888600	COMP (+13640), CRTC1 (+93995)		0.05	NA	0	0.19	1	0.01	1	0.05	0.35	0	0.04	0	0.02	0	0.02	0	0.26	0.12	0.01	0.28	0.02	0.59	0.22	0.05	0.05	0.3	0.46	0.5	0.58	0	1	0	0	0.74	0.4	0	0.14	0.17	0	0.01	0.06	0	0	0.04	0.5
chr19	18888915	18888943	COMP (+13194), CRTC1 (+94441)		0	NA	NA	0	NA	0.78	1	0	NA	0	0.47	NA	0.88	0	0.1	1	0	0.43	0	0.29	0.38	0.43	0.27	0.18	0.24	0.15	0.86	0.6	0	0	NA	NA	NA	NA	0	1	NA	0	NA	0	0	0.48	0.8	0.21	NA
chr19	18979741	18979805	GDF1 (+27132), UPF1 (+37026)		0	NA	0.12	0.02	NA	NA	0.91	0	0	1	0.01	0.18	0	0.28	0.02	NA	0	0	0.68	0.06	0.06	0.01	0.18	0.03	0.02	0.34	0.5	0.05	0.48	NA	NA	0.8	NA	NA	0.58	0.4	0.94	0.01	0.11	0.06	0.07	0.39	0.09	0.34	0.93
chr19	19625124	19625466	NDUFA13 (-1252)		0.01	0.01	NA	0.01	0	0.14	NA	0.97	0.02	0.28	0.1	0	0.33	0.41	0.22	0.31	0.01	0.06	0.21	0.26	0.28	0	0.01	0.13	0.04	0.01	0.03	0.53	0.67	0.13	0.15	0.17	1	0	0.01	0.16	0.21	0.01	0.76	0	0.17	0.04	0.01	0.38	0.24
chr19	19778766	19778826	ATP13A1 (-4294), ZNF101 (-867)		0.62	NA	1	0	0.11	0.1	NA	0	NA	1	NA	1	0.04	0.27	0.81	1	0	0	1	0.33	0.06	0.5	0.06	0.94	0.38	0.53	0.8	0.55	0.3	0	NA	NA	0	0	NA	0.44	0	0.01	0.23	0	0	NA	0	0.03	0.34
chr19	33883351	33883423	CEBPG (+19151), PEPD (+129313)		0.73	0.3	1	0	1	0	0.03	0.12	NA	0.03	0.68	0.36	0.24	0.15	0.4	0	0.08	0.12	0.07	0	0.08	0.14	0.24	0.05	0.29	0.38	0.18	0.38	0.05	0.7	0.03	0.5	0	0.67	0	0.26	1	NA	0	0	0	0.02	0.25	0.05	0.36
chr19	35330090	35330102	ZNF30 (-87711), ZNF599 (-65976)		0.06	NA	NA	1	NA	0.13	NA	0.03	0.17	0.17	0.11	0	0.17	0.17	0.03	0.17	0.19	0.64	NA	0.54	0.01	0.57	0.6	0.1	0.05	0.07	0.07	0.12	0.06	0.57	0	0.19	0.01	0	0.17	0.03	0	0.12	0.01	0.47	0	0.02	0.67	0.09	0.16
chr19	38423497	38423551	SIPA1L3 (+25656), DPF1 (+291366)		0.17	NA	0	0	NA	0.05	NA	0.62	0.16	1	0.17	0	0	0.22	0.2	0	0.05	0.14	0.01	0.71	0.04	0.08	0	0.46	0	0.11	0.1	0	0.1	0	0	0	1	0.66	0.04	0	NA	0.17	0.02	0.07	0	0.38	0.07	0.02	0.18
chr19	39798380	39798813	LRFN1 (+7379), IFNL1 (+11632)		0.01	0.03	0.02	0	0	0.02	0.41	0.01	0.01	0.01	0	0.15	0	0.31	0.05	0	0.04	0.12	0.03	0.05	0.14	0.05	0.36	0.17	0.22	0.04	0	0.2	0.03	0.19	0.01	0	0.03	0.07	0.06	0.16	0.17	0.99	0.24	0	0.12	0.12	0	0.02	0.28
chr19	40421527	40421551	FBL (-84485), FCGBP (+18994)		0.04	0.11	NA	0.02	1	0.01	0.17	0.01	NA	NA	0	0.01	0.56	0.44	0.01	NA	0.11	0.29	0.31	0.53	0.15	0.72	0.39	0.17	0.5	0.02	0.94	0.08	0.03	0.2	NA	0.8	0	NA	0.12	0.39	0.34	1	0.23	0.33	0.05	0.02	0.6	1	0.16
chr19	42656618	42656649	POU2F2 (-20055), DEDD2 (+67641)		0.17	0.05	0	0	0	0.13	0	0	0	0.05	0.14	0	0	0	0.03	0	0	0.12	0	0	0	0.14	0.17	0.24	0.35	0	0	0	0.14	0.06	NA	0	0	0.14	0.33	0.18	1	NA	0.14	NA	NA	0.14	0	0.12	0
chr19	45737689	45737771	EXOC3L2 (-261)		0.11	NA	NA	0.15	NA	0.01	0.01	1	0	0	0.36	0	0.05	0.06	0.06	NA	0.57	0.36	0	0.44	0.12	0.54	0	0.17	0.09	0.16	0.01	0.2	0.01	0.13	NA	0.22	0	0.02	0.24	0.22	0.59	1	0.01	0	0	0.06	0.03	0	0.01
chr19	45900082	45900153	ERCC2 (-26242), CD3EAP (-9349)		0.02	NA	NA	NA	NA	1	0.04	0.78	NA	0.97	0.84	1	1	0.7	0.73	0.19	0.65	0.3	0.93	0.5	0.12	0.51	0.39	0.23	0.15	0.18	0.31	0.58	1	0.19	1	0.33	0	0.9	0.12	0	NA	0.28	0.76	NA	0.25	0.05	0.02	0.05	0.57
chr19	46443849	46443859	NANOS2 (-25818), NOVA2 (+32950)		0.07	NA	0	0.17	NA	0.03	0.17	0.63	NA	0	NA	0.17	0.03	0.17	0.33	0.11	0.03	0.05	0.18	1	0.97	0	1	0.15	0.35	0.07	0.08	0.37	0.28	0.47	NA	0.17	NA	NA	0.73	0	NA	NA	0.05	NA	0	0	0	0	1
chr19	46915314	46915369	CCDC8 (+1499), PPP5C (+65091)		0.13	NA	NA	0.42	NA	0.15	0	0.21	0.41	NA	0.27	NA	0	0.56	0.28	0.28	0	0.33	0.06	0.08	0.14	0.26	0	0.26	0.02	0.03	0	0	0.78	0.06	0	0.17	NA	0.28	0.56	0.09	0.06	NA	0.5	NA	0.06	0.01	0.33	0.05	NA
chr19	47200936	47201257	DACT3 (-36702), PRKD2 (+19287)		0.08	0	NA	NA	0.12	0.97	0.2	NA	1	NA	NA	0	0	0.04	0.83	0.95	0.86	0.01	0.04	0.5	0.01	0	0.25	0.92	0.08	0.63	0.06	0.5	0.01	0	0	0	NA	NA	NA	0.33	NA	0	0.02	0.02	NA	0.15	0	0.02	1
chr19	49000864	49001047	LMTK3 (+15490), CYTH2 (+28667)		0.29	0.2	0.02	0.98	1	1	0	0.45	NA	0.62	1	0.75	0.01	0	0	0.17	0.06	0.01	0	0.03	0	0	0.07	0.1	0.03	0.28	0	0.63	0.01	0.09	0	0.36	0.05	0	0.14	0	0.01	0.33	0.4	NA	0	0.14	0.37	0.15	0.5
chr19	49440505	49440661	BAX (-17603), DHDH (+3644)		0.08	0.28	NA	0	NA	0.1	0.99	0.33	0.06	NA	0	NA	1	0.31	0.96	0.18	0.45	0.01	0.33	0.01	0.93	0.05	0.88	0.13	0.02	0.07	0.02	0.56	0.01	0.03	0	0.38	0	0	0.59	0.28	1	NA	1	0.06	0.01	0.01	0.08	0.69	0
chr2	636747	636787	FAM150B (-348471), TMEM18 (+40672)		0.58	NA	1	0.56	0.12	0.77	0.01	0.41	NA	1	0	1	1	0.06	1	1	0.09	0.17	0.1	0.02	0.03	0.11	0.98	0.01	0.01	0.03	0.31	0.08	0.87	1	0.45	1	1	1	0.53	0.13	NA	0.2	0.56	1	0.07	0.12	0.77	1	0.78
chr2	1719091	1719167	PXDN (+29149), TPO (+301896)		0	NA	NA	0	NA	0	0.22	0.21	0	0	0	0.29	0.39	0.05	0.92	0.04	0.01	0.01	0	0.93	0.2	0.5	0.23	0.73	0.28	0.17	0.3	0.04	0.02	0	NA	0.14	0.73	0	0.14	0.1	0	1	0.18	0.01	0.01	0.07	0	0.01	0
chr2	2798063	2798180	TRAPPC12 (-585335), MYT1L (-463234)		0.07	NA	0	0	0	0.47	0.3	0.12	0	0.32	0	0.17	0	0.02	0.19	0.07	0.09	0.18	0	0.4	0.02	0.17	0.23	0.08	0.11	0.11	0.05	0.32	0.38	0	0	0.03	0	0.38	0	0.12	0	0	0	0	0	0.06	0.3	0.44	NA
chr2	7057245	7057256	RNF144A (-272)		0.25	0	NA	1	NA	0.03	1	1	NA	NA	NA	0	0	0.01	0.06	0	0	0	0	0.33	0.08	0	0.57	0.14	0.21	0.26	0	0.04	0	NA	0	1	0	NA	NA	0.11	0	1	1	NA	0	0.25	0	0	0.3
chr2	7127052	7127238	RNF144A (+69622)		0.43	0.73	0	NA	NA	1	0.06	0.84	NA	0.1	1	NA	0.11	0	0.35	NA	0.42	0.43	0.02	NA	0.27	0.5	0.27	0.07	0.22	0.17	0.08	0.52	NA	0	0	0.18	0	0.26	1	0.18	0	NA	0.44	NA	0.17	0.38	0.08	0.18	0
chr2	7172240	7172377	RNF144A (+114786)		0.56	0.09	0.83	1	0.51	0.82	0.31	0.97	0.77	0.1	NA	0	0.01	1	0.08	0.11	0.25	0.63	0.02	1	0.02	0.02	0.11	0.25	0.05	0.45	0.14	0.02	0.33	0.02	1	0.02	0.02	0.02	0.36	0.05	0	0.61	0.31	0	0	0.56	0	0.01	NA
chr2	8597188	8597239	ID2 (-221761)		0.73	NA	1	0.02	0	0.37	0.22	0.67	NA	0.43	0.06	NA	0.07	0.05	0.04	0.6	0.12	0.46	0.4	NA	0.1	0.04	1	0.1	0.04	0.09	0.31	0.09	0.07	0.06	0.06	0.06	NA	NA	0.36	0.11	0.12	0	0.06	NA	0.01	0.06	0.06	0.41	0.34
chr2	15941133	15941219	MYCN (-139510), DDX1 (+209874)		0.01	0	0	1	NA	0.17	0.12	0.5	0.08	0	NA	0.15	0.17	0.09	0.27	NA	0.03	0.32	0.15	0	0	0.07	0.27	0.23	0.03	0.07	0.07	0.08	0.36	0	0	0.09	0.08	1	0.02	0	0	NA	0.14	0.08	0.01	0.06	0	0.03	0.1
chr2	20779008	20779322	HS1BP3 (+71684), RHOB (+132330)		0.22	NA	NA	0.62	0	0	0.92	0.26	0	0.47	0.64	0	0.46	0	0.03	0.12	0.17	0.54	0.98	0.18	0.53	0.75	0.17	0.76	0.56	0.52	0.98	0.36	0.42	0.36	NA	0.08	0.5	0	0.26	0.09	0	NA	0.3	0.21	0.94	0	0.09	0.23	0.07
chr2	23817068	23817179	ATAD2B (+332860)		0.03	0	0.12	0	0	0.1	0.13	0.02	0	0	0.03	0.78	0.07	0.46	0.02	0.05	0.02	0.05	0	0.01	0.09	0.03	0.02	0.02	0.02	0.04	0.04	0.02	0.04	0	0	0.06	1	0	0	0.29	0.01	0.82	0.08	0	0.43	0.15	0	0.21	0
chr2	25097021	25097070	PTRHD1 (-80795), ADCY3 (+45662)		0.03	0	0	NA	NA	1	0.6	0.78	0	NA	NA	1	0.5	0.45	0.57	1	0.05	0.06	0.07	0.2	0.43	0	0.1	0.26	0.32	0	0.53	0.16	0.4	0	NA	0	NA	0	0	0.53	0	1	0	0	NA	0	0	0.07	NA
chr2	27665231	27665332	KRTCAP3 (+49)		0	0.99	0	0.18	0.41	0.05	0	0.22	1	0.03	0	0.01	0	0.01	0.05	0	0.08	0.05	0	0.99	0.23	0.38	0.02	0.27	0.29	0.15	0.39	0.05	0.01	0.01	0.16	0.08	0.08	NA	0.15	0.24	0.67	1	0	0	0.61	0.52	0.29	0.01	0.54
chr2	39470725	39471341	CDKL4 (-14360), MAP4K3 (+193420)		0.12	NA	1	0	NA	0.94	0	0	NA	NA	0.01	0	0	0.45	0.57	0.01	0.14	0.09	0.02	0.23	0.33	0.15	0.68	0.03	0.03	0.07	0	0.07	0.5	0.78	NA	0.17	0	0	0.61	0.4	0	0	0	NA	0	0.09	0.28	0.12	0.01
chr2	43273448	43273492	HAAO (-253738), ZFP36L2 (+180278)		0	NA	NA	0	0	0	0	0.1	0	0	0	0	0	0.69	0.09	NA	0.71	0.8	0.23	0	0.05	0.45	0.6	0.67	0	0.27	0.59	0	0	1	1	0.12	0.25	0	0.33	0.5	0	0	0	1	0.25	0.18	1	0.12	0
chr2	73496227	73496339	EGR4 (+24546), CCT7 (+34917)		0	1	NA	NA	NA	0.4	0.01	0.06	NA	NA	NA	0.55	0.65	NA	0.22	NA	0.21	0.47	0.15	NA	0.25	1	0	0.6	0.89	0.82	1	0.8	0.01	0.09	NA	0	0.11	NA	NA	NA	NA	1	NA	1	NA	0.25	0.03	0.02	0
chr2	86038479	86038548	ATOH8 (+57497), ST3GAL5 (+77623)		0.61	1	0.99	0.37	0	0.06	0.36	0.15	0.97	NA	1	0.02	0.16	0.64	0.22	NA	0.3	0.46	0.15	0.84	0.44	0.5	0.99	0.02	0.09	0.04	1	0.02	0.03	0.37	0	0.05	0.02	NA	0.5	0.28	0.5	1	0.61	0.37	1	0.08	0.25	0.45	1
chr2	106015739	106015758	FHL2 (-68)		0.06	1	0	0.04	0.06	0	0.55	0.78	1	1	0	1	0.51	0.88	0.06	0.96	0.47	0.05	0.13	0.01	0.05	0.04	0.45	0.18	0.13	0.55	1	0.9	0.05	0	0.42	0.09	0	0.06	0.94	0.92	0.03	0.13	0.09	NA	0.32	0.07	1	0.08	1
chr2	113992694	113993077	PAX8 (+43641), PSD4 (+61338)		0	0	0.04	0	0	0.01	0.34	0.08	0.01	0.55	0.81	1	0.66	0.06	0.13	0.01	0	0	0.32	0.08	0.01	0.01	0.07	0.11	0.14	0.04	0.23	0.01	0	0	0	0.06	0.04	0.83	0.59	0.96	0.38	0.96	0.08	0.01	0.09	0.1	0.09	0.08	0.3
chr2	121071438	121071545	INHBB (-32227), RALB (+61158)		0.15	0.58	0	0.06	NA	0.03	0.03	0.02	0.01	1	0.06	0.01	0.21	0.83	0.27	0.01	0.65	0.36	0.08	0.43	0.04	0.71	0.17	0.39	0.11	0.16	0.44	0.38	0.1	0	0.65	0.41	0	0	0.25	0.21	0	0.03	0	0.06	0.62	0.03	0.03	0.02	0
chr2	121223604	121223680	GLI2 (-326343), INHBB (+119923)		0.57	0	0.02	0	0.31	0.02	0	0.09	0	NA	0.33	1	0.08	0.06	0.01	0.02	0.08	0.58	0.22	0.04	0.11	0.05	0.29	0.01	0.03	0.06	0.22	0.18	0.03	0.32	0	0.05	0	0.04	0.01	0.04	0.03	0.17	0.11	0.06	0.03	0.1	0.15	0.05	0.03
chr2	121269340	121269355	GLI2 (-280637), INHBB (+165629)		0.08	0.17	NA	0	NA	0	0.01	0.37	NA	NA	0.09	0.52	0.05	0.11	0.41	0.13	0.24	0.03	0.07	0.02	0.2	0.11	0.41	0.17	0.08	0.02	0.11	0.07	0.03	0.19	NA	0.08	0.04	0	0.12	0.02	1	0	0.21	0	0.04	0.05	0.12	0.08	0
chr2	121280114	121280136	GLI2 (-269860), INHBB (+176406)		0.67	1	1	0	1	0.01	0.68	0.14	1	NA	0.05	0.67	1	0.53	0.03	0.5	0.52	0.25	0.06	0.13	0.85	0.18	0.11	0.03	0.44	0.24	0.33	0.75	0.38	1	0	1	1	1	0.25	0.75	NA	0.22	0.33	1	0.08	0.03	0.75	0.03	0.08
chr2	127643491	127643505	BIN1 (+221433), GYPC (+229989)		0	NA	0	NA	1	0	0.81	0	NA	0	0	0	0.12	0	0.06	NA	0	0.33	0.12	0	0	0.29	0	0.04	0	0.21	0.09	0.11	0	0	0	0.3	0	1	0	0.17	NA	0.27	0	NA	0	0	0	0	1
chr2	132587550	132587642	GPR39 (-586551), MZT2A (-337601)		0.01	NA	1	0.01	0.14	0.03	0.33	0.67	0	NA	1	0.06	0.35	0.77	0.16	NA	0.5	0.16	0.08	0.26	0.06	0.4	0.31	0.09	0.08	0.15	0.85	0.4	0.35	0.59	0.53	0.43	1	0.82	0.6	0.13	0.02	1	0.18	NA	0.35	0.05	0.04	0.05	0.83
chr2	132587877	132587933	GPR39 (-586242), MZT2A (-337910)		NA	NA	NA	NA	0	1	0.04	NA	0	0	1	1	0.55	1	0.35	1	0.04	0.39	0.04	0	0.14	0.67	0.01	0.23	0.4	0	0.24	0.07	NA	0	NA	0.48	NA	0.36	0	0.99	0.36	1	0.02	0	0	0.53	0	0.52	0
chr2	164204663	164205138	KCNH7 (-509773), FIGN (+387616)		0.4	0.72	0.01	0.01	1	1	0.71	1	1	NA	1	1	1	0.01	0.06	1	0.05	0.02	0.72	0.63	1	0.01	0.66	0.97	0.02	0.78	0.88	0.97	0.01	0.01	0.02	0.95	1	0.1	0.28	0.27	1	1	1	1	NA	0.05	0.25	0.03	0.5
chr2	179399013	179399071	PLEKHA3 (+53847), TTN (+273108)		1	1	0	0	0	NA	1	1	0	0.98	0	0.06	0.2	0	0.63	NA	0.52	0.73	0.74	NA	0.14	0.83	0.1	0.43	0.79	0.33	0	0.31	1	0.8	NA	0	1	1	0	0.44	0	0	1	NA	1	0.62	0.33	0.5	NA
chr2	199833147	199833266	SATB2 (+489612)		0	0	0.48	0	NA	0.57	0	0.39	1	1	0.02	0	0.13	0	0	0	0.31	0.32	0	0.08	0	0.1	0.18	0.23	0.06	0	0.04	0	0	0	0.58	0.33	0	NA	0	0.5	0.82	0.33	0	0	0	0.09	0	0	0
chr2	200468734	200468913	SATB2 (-146005), FTCDNL1 (+247042)		0.01	0.16	0	0.16	NA	0.06	0.03	0	NA	0.01	NA	0.56	0.01	0.03	0.07	0.02	0.01	0.06	0.19	0.25	0.39	0.1	0.17	0.15	0.2	0.31	0	0.41	0	0	0	0.5	0	0	0.14	0.58	0.37	1	0.04	NA	0.06	0.11	0.06	0.58	0.03
chr2	208977213	208977257	PLEKHM3 (-86951), CRYGD (+11990)		0.18	0.06	NA	0.61	0.06	0.74	0.03	0.28	NA	1	0	NA	0.85	0	0.33	NA	0.56	0.28	0.7	0.04	0	0.03	1	0.12	0.23	0.4	0.01	0.46	0.18	0.43	NA	0	NA	NA	1	0.12	0	0	0.68	0	0.11	0.5	0.53	0.16	0
chr2	220871007	220871051	SLC4A3 (+378737)		0.24	NA	0	0.17	0	0.05	1	0	0	0.05	0.07	NA	0.18	1	0.05	0.86	0.34	0.33	0	1	0.09	0.06	0.36	0	0.25	0.03	0	0.06	0.3	0.1	0	0.04	0.17	NA	0	0	0	0	0.24	0	0.73	0	0.08	0.03	0.43
chr2	232057245	232057366	B3GNT7 (-202948), HTR2B (-67474)		0.56	1	1	1	0	0	0.51	0.19	0.22	0.72	0	0.56	0.87	0	0.58	NA	0.18	0.09	0.31	0.12	0.47	0.2	0.19	0.17	0.11	0.21	0.26	0.22	0	0.77	0	0	NA	0	0.58	0.22	1	0	0	0	0.51	0.05	0.11	0	0
chr2	232348300	232348420	NCL (-19055), NMUR1 (+46846)		0.4	0	NA	1	NA	NA	0.25	0.8	1	1	0.01	NA	1	0	0.19	NA	0.67	0.09	0.9	0.01	0.01	1	0.8	0.31	0.73	0.33	0.4	0.7	0.73	0.01	1	1	0	1	0.02	0.26	NA	0.7	1	NA	0.28	0.2	1	0.01	0
chr2	233445337	233445518	EFHD1 (-52510), TIGD1 (-30202)		0.24	1	0	0.62	0	0.27	0.02	0.19	NA	0.6	0.11	NA	0.15	0.07	0.1	0	0.13	0.76	0.02	0.38	0.29	0	0.05	0.27	0.67	0.07	0	0	0	0.09	NA	0.07	NA	0	0	0.39	NA	0	0.5	NA	0	0.06	0	0.02	0
chr2	238769253	238769630	UBE2F (-106155), RAMP1 (+1255)		0.54	NA	0.57	0	0	0.33	0.14	1	0	NA	0	1	0.73	0.35	0.15	0.82	0.14	0.1	0.84	0.04	0.36	0.09	0.09	0.19	0.23	0.38	0.13	0.24	0.33	0.02	0.04	0	0	NA	0.35	0.28	0.45	0	0.01	0.06	0.02	0.2	0	0.05	0
chr2	239475864	239475962	TWIST2 (-280760), ASB1 (+140448)		0.75	NA	1	0	0.06	0.43	0	0.52	0	0	NA	1	0.67	1	0.03	0.14	0.09	0.03	0	0	0.09	0	0.13	0.28	0.62	0	0	0.92	0.47	0.56	0	0	NA	0.68	0.08	0	1	0	0	0	0.75	0.13	0.83	0	0.68
chr2	240657012	240657054	HDAC4 (-334390), NDUFA10 (+307786)		0.71	NA	0.01	0	NA	0.21	0	0.27	NA	NA	0	0	0.31	0	0.5	0.36	0.38	0.57	0	0.19	0.19	0.75	0.5	0.82	0.27	0	0.05	0.25	0.18	0	0	0	0.02	1	0	0.44	0	1	0.62	0	0	0.29	0.55	0.05	1
chr20	259813	260228	ZCCHC3 (-17716), DEFB132 (+21644)		0.47	0	NA	0	0	0	0	0.18	NA	0	0.33	NA	0.3	0.34	0.08	0	0.58	0.15	0.08	0.14	0.09	0	0.01	0.4	0.15	0.24	0.22	0.08	0.11	0.01	0	0	0	0	0	0	0.07	0	0	NA	0.05	0.02	0.16	0.13	0
chr20	826057	826310	FAM110A (+11764), ANGPT4 (+70776)		0.59	0	0.28	0.9	NA	0.84	0.71	0.12	0.36	1	1	1	0.97	0.3	0.83	1	0.71	0.6	0.79	0.17	0.59	0.44	0.67	0.11	0.46	0.45	0.76	1	0.48	0.36	0.8	0.79	0.36	0.13	1	1	NA	1	0.89	NA	0.13	0.82	0.95	0.68	1
chr20	1808713	1808800	SIRPG (-170332), SIRPA (-67185)		0	NA	0	NA	NA	0.04	1	0.53	0	NA	NA	0	0	0.21	0.08	0	0	0.36	0.71	0.25	0	0.29	0.1	0.2	0.07	0.23	0.32	0.43	0.18	0.9	0	0.26	0	0.81	0.15	0.38	NA	1	0.33	0.02	0.33	0.42	0.17	0.47	0.22
chr20	4836318	4836339	RASSF2 (-32038), SLC23A2 (+154610)		0.4	0	0.44	0.06	NA	0.37	0.93	0	NA	1	NA	NA	0	0	0.58	0	0.11	0	1	0	0.06	0	0	0.11	0.2	0	0	0.02	0.33	0.1	0	0.71	0	0	NA	0.08	NA	NA	0.62	0	0	0.17	0	0.18	NA
chr20	19955176	19956560	NAA20 (-41892), RIN2 (+88703)		0.4	0	0.03	0.18	1	0.19	0.37	0.27	0	0	0.13	0.05	0.29	0.03	0.24	0.29	0.07	0.18	0.03	0.14	0.03	0.75	0.09	0.41	0.21	0.04	0.02	0.14	0.05	0.49	0	0.11	0.3	0.66	0.03	0.01	0.84	0.06	0.05	0.05	0.02	0.03	0.34	0.01	0.2
chr20	22912426	22912580	FOXA2 (-347402), SSTR4 (-103554)		0.23	0	1	0	NA	NA	NA	0.18	NA	NA	0	NA	0.02	0	0	NA	0.11	0.67	0	0.5	0.26	0.08	0.12	0	0.18	0	0	0.25	0	0	NA	0.6	NA	0	1	NA	0	NA	0.38	0	1	0	0	0.94	0
chr20	29518975	29519008	DEFB115 (-326475)		0	NA	NA	1	NA	NA	0	0.68	NA	NA	NA	NA	0.27	0.87	0.33	NA	0.86	0.33	0	0	0.9	0	0.8	0	0	0.5	0.3	0	1	1	0	0	NA	NA	0.43	0.15	0	NA	1	NA	NA	0.93	1	0.83	NA
chr20	30084760	30084812	HM13 (-17445), REM1 (+21690)		0	NA	0	NA	NA	0	NA	0.37	NA	NA	0	0.36	0.44	1	0.1	1	0.87	0	0.01	0.33	0.33	0	0.19	0.22	0.29	0.06	0.5	0.33	0.25	0.11	0	0.8	0	NA	0.08	0.33	0.08	NA	0.33	0	0.5	0	0.36	1	1
chr20	31045565	31045678	ASXL1 (+99467), COMMD7 (+286181)		0.08	0.47	0	0	NA	0.17	0.21	0.81	0.5	NA	NA	NA	0.07	1	0.1	0.75	0.58	0.18	0.18	0.23	0.06	0.06	0.33	0.14	0.4	0.48	0.26	0.58	0.62	0.53	0	0.17	0.06	NA	0.27	0.03	NA	0.01	0.69	NA	0.18	0.11	0.38	0.02	0.48
chr20	36148615	36148716	NNAT (-951)		0.69	NA	0	0.09	0.83	0	0	0.53	1	0	0.46	0	0.06	0	0.04	0	0.53	0.48	0.9	0.16	0.04	0.4	0.08	0.3	0.65	0.19	0.42	0.14	0.2	0	0.55	0.53	0	NA	0	0.01	0	NA	0.19	0	0	0.01	0	0.2	0.89
chr20	39192223	39192264	MAFB (+125636)		0	NA	0	0.44	0	0	0.08	0	0	NA	0.31	NA	0.05	NA	0.25	0.1	0.02	0.06	0	0.06	0	0	0.43	0.03	0.04	0.02	0.17	0.01	0.01	0	0	0.71	0	0	0	0	0	NA	0.4	NA	0	0.03	0.17	0.12	0
chr20	43036028	43036068	TTPAL (-68480), HNF4A (+6124)		0.25	NA	0	0.08	NA	NA	0.31	0.31	0	NA	0	NA	0.15	0	0.33	0	0.36	0.27	0.19	0	0.02	0	0.08	0.15	0.23	0	0.39	0.4	0.24	0.01	0	0.19	0	0.55	0	0	0	0.17	1	NA	0	0.22	0.75	0.05	0
chr20	43161148	43161261	PKIG (+655)		0.76	1	NA	0.18	0	1	0.67	0.64	1	1	0.38	0	0.67	0.48	0.09	0.15	0.06	0.13	1	0.88	0.08	0.52	0.38	0.11	0.07	0.1	0.54	0.15	0.09	1	0	0.97	1	NA	0.12	0.08	0	1	0.67	1	0.37	0.09	0.16	0.25	0.89
chr20	48068853	48068992	ZNFX1 (-174167), KCNB1 (+30261)		0.4	NA	0	NA	0	0.05	0.67	0	0	NA	0	0.15	0	0	0.22	0.03	0.02	0	0.3	0.64	0	0.1	0.57	0.57	0	0.83	0	0.54	0	0.2	0	0.08	0	0	0	0	NA	NA	0.04	1	0.27	0	0	0.06	0.05
chr20	48809497	48809506	PTPN1 (-317389), CEBPB (+2126)		1	0	0	NA	0	0.5	NA	0.92	NA	NA	1	1	0.55	0	0.08	1	0.72	0.27	0.6	1	0.58	0.57	0.71	0.36	0.44	0.04	0.65	0.43	0.52	0.5	1	0.09	NA	NA	0.11	0.88	0.5	0.89	0.14	0.25	0	0.76	0.92	0.9	1
chr20	49047341	49047463	PTPN1 (-79489), CEBPB (+240026)		0	0	0	0	NA	0	0	0.52	0	0.29	0.52	0.54	0.18	0	0.01	0	0.24	0.1	0	0	0.19	0	0.14	0.02	0.02	0.16	0.06	0.16	0.3	0.44	0.67	0.19	0.4	0	0	0.24	0.03	0	0	0	0.28	0.2	0.2	0.08	0.19
chr20	49262239	49262374	PARD6B (-85774), PTPN1 (+135416)		0	1	1	0.05	0.2	0.06	0	0	0.01	NA	NA	0	0.74	0.05	0.13	1	0.24	0.06	0.05	0.08	0.23	1	0.07	0.32	0.09	0.03	0.07	0	0.08	0.06	NA	0	NA	NA	0.28	0.05	0	NA	0.02	0.72	0.71	0.04	0.05	0.04	0.5
chr20	50187433	50187495	NFATC2 (-28206), ATP9A (+197709)		0.02	NA	NA	1	NA	0.28	0	0	NA	NA	0	NA	0.27	NA	0.05	0.13	0.38	0.04	0.18	0.33	0.15	0.14	0.06	0.34	0.1	0.35	0.19	0.03	0.01	0.08	0	0.03	NA	NA	0.04	0.43	0	1	0.4	0	0	0	0	0	0.11
chr20	57359201	57359330	GNAS (-68503), NPEPL1 (+91597)		0.23	0	NA	0	NA	0	0	0.24	0	0	0	NA	0.41	0	0.35	0	0.05	0.09	0.35	0	0.09	0	0.2	0	0	0.23	0	0.69	0	0.29	0	0.4	NA	0.45	0	0.1	0	0	0	1	0	0.38	0.4	0.17	0.71
chr20	57427642	57428033	GNAS (+69)		1	1	1	1	NA	1	0.17	0.53	0.71	NA	1	1	0.72	1	0.32	NA	0.02	1	0.02	0.11	1	0	0.86	0.01	0.75	0.12	0	0.91	0.5	0.04	0	0.94	0	NA	0	0.96	1	NA	1	NA	0.99	1	1	0	0
chr20	57796851	57796964	EDN3 (-78574), ZNF831 (+30833)		0.28	NA	0.06	0.53	NA	0	0.46	0.06	NA	NA	NA	0.63	0.45	1	0.35	1	0.02	0.45	0.21	0	0.15	0.08	0.02	0.41	0.41	0.19	0.7	0.4	0.36	0.44	NA	0.02	0.14	0.71	0.02	0.06	0.29	NA	0.33	0.28	0.02	0.55	0.03	0.75	0.99
chr20	61978016	61978032	CHRNA4 (+14715), COL20A1 (+53486)		0.44	1	0	NA	0	1	0	0.89	NA	1	0	0	0.44	0.14	0.02	NA	0.08	0.2	0.16	0	0.1	0	0.36	0.02	0.15	0.04	0.2	0.71	0.43	0	0	0	0.29	NA	0	0	0	NA	0.14	NA	0.07	0	0.25	0	0
chr20	62114300	62114327	KCNQ2 (-10323), EEF1A2 (+16191)		0.3	NA	0	0	NA	0	0.45	1	0.01	0	0	NA	0.22	0	0.03	0.22	0	0.18	0.09	0.5	0.09	0	0	0.02	0.23	0.05	0.21	0.17	0.05	0	0	0.07	0	0	0.31	0	NA	0.57	0	0	0	0	0.2	0	0
chr20	62167942	62167984	PTK6 (+732)		0.02	0.3	1	NA	0.17	0	1	NA	NA	0.06	0.62	0.12	0	0.25	0.03	1	0.74	0.11	0.63	0.89	0.02	0.5	0.5	0.03	0.1	0.08	0.05	0.56	0.43	0.67	1	0.06	1	0	0.2	0.09	0.1	NA	0.09	0.44	1	0.22	0	0.02	0.67
chr20	62289213	62289241	STMN3 (-4447), RTEL1-TNFRSF6B (-1529), RTEL1 (-417)		0.1	0	NA	0	0	0.07	NA	NA	0	NA	1	NA	0.03	NA	0.14	NA	0	0.05	0.1	0	0	1	0.12	0.02	0.04	0.06	0.06	0.56	0.58	0.13	NA	0.02	0	0	1	0	0	1	1	0.76	NA	0.03	1	0.2	0.41
chr20	62427518	62427654	ZBTB46 (+34981), SLC2A4RG (+56372)		0.05	0.01	1	0	NA	0.01	0.04	0.32	NA	0	0.2	0.01	0.12	0.01	0.15	0	0.04	0.12	0.61	0.16	0.53	0.17	0.03	0.16	0.43	0.11	0.08	0.45	0.78	1	1	0.03	NA	0	0.03	0.01	0	0	0.75	NA	0.87	0.31	0.02	0.02	0.73
chr21	9825575	9825863	NONE		0.3	0.84	0.55	0.08	0.14	0.08	0.33	0.53	0.69	0.4	0.16	0.11	0.19	0.25	0.19	0.25	0.36	0.44	0.12	0.77	0.63	0.74	0.38	0.11	0.12	0.14	0.18	0.2	0.47	0.3	0.19	0.27	0.36	0.17	0.43	0.1	0.17	0.08	0.26	0.46	0.58	0.07	0.14	0.07	0.2
chr21	9826411	9826492	NONE		0.65	NA	NA	0.01	1	0.04	NA	0.62	NA	0.98	0.7	0.02	0.87	0.75	0.54	1	0.53	0.75	0.04	0.14	1	0.77	0.76	0.17	0.5	0.16	0.51	0.82	0.46	0.78	0.38	0.45	NA	0.07	NA	0.9	1	0.02	0.83	0.27	0.02	0.18	0.38	0.5	0.03
chr21	37486058	37486151	CBR3 (-21105), CBR1 (+43866)		0.1	0	0	0.33	NA	0.06	0.09	0.05	0	0.17	0.02	NA	0	0.57	0.05	0.1	0.04	0.25	0.17	0.06	0.02	0.15	0.33	0.06	0.06	0.11	0.47	0.18	0.13	0.12	0.15	0.42	NA	NA	0.2	0.66	0	0.37	0.03	0.35	0.03	0.05	0	0	0
chr21	37574428	37574548	MORC3 (-117999), DOPEY2 (+37655)		0.11	NA	NA	NA	NA	0.08	NA	1	NA	NA	NA	0.17	0.08	0	0	1	0	0.01	0.11	0.39	0	1	0.07	1	0.43	0.2	0	0.5	0.13	NA	0.08	0.02	NA	NA	NA	0.02	NA	NA	1	0.62	0	0.65	NA	0.34	NA
chr21	43815989	43816281	TMPRSS3 (+820)		0.22	0	0	NA	NA	0	1	0.64	1	NA	NA	0.45	0.59	0	0.01	0.53	0.65	0.5	0.17	0	1	0.18	0.03	0.17	0.67	0.97	0	0.08	1	0.01	0	0.7	1	0	1	0.33	0.67	0	0.86	0	0.48	0	1	0.13	0
chr21	45160770	45160856	PDXK (+21820), CSTB (+35513)		0.1	NA	0	0	0.17	0.01	0.05	0.29	0.27	NA	0.17	NA	0.03	0.14	0.01	0	0.5	0.08	0.04	0.17	0.01	0.23	0.04	0.03	0.03	0	0.82	0.21	0.04	0	NA	0.15	0.52	1	0.65	0.89	0.1	0.03	0.17	0	0.46	0	0	0.08	NA
chr21	45574651	45574694	C21orf33 (+21186), ICOSLG (+86155)		0	0	1	0	NA	0	0	0.43	0	0	0	0	0.32	0	0	0.78	0.02	0.71	0.64	0.33	0.52	0	0	0.28	0.18	0.57	0.19	0.2	0	0.42	0	0	1	0	0.5	0.34	0	0	0.1	NA	0.26	0.25	0.33	0	0
chr21	45790253	45790382	LRRC3 (-85051), TRPM2 (+17179)		0.08	NA	NA	0	0.8	0.08	0	NA	0.25	NA	0.17	0.56	0.3	0	0.2	0	0.19	0.1	0.17	0.19	0.18	0.07	0.4	0.15	0.1	0.06	0.17	0.24	0.49	0.28	0	0.21	NA	NA	0	0.47	NA	0	0	0	0.17	0.16	0.02	0.15	NA
chr21	46256649	46256719	SUMO3 (-18640), PTTG1IP (+37068)		0.95	1	0	NA	NA	NA	0	1	NA	NA	NA	NA	0.4	1	0.14	NA	0.1	0.17	0.16	1	0.02	0	0.44	0.5	0.04	0.31	0.19	0.1	0.02	0	NA	0.1	0.17	0	0.6	0	NA	NA	0	NA	0	0.11	0.31	0.77	0.71
chr21	46749946	46750233	COL18A1 (-125313), POFUT2 (-42277)		0.08	0.06	0	0	NA	0.52	0.22	0.06	0	0.09	1	NA	0.03	0.03	0.28	0.04	0.04	0.12	0.01	0.62	0.04	0.33	0.15	0.39	0.06	0.75	0.05	0.48	0.45	0.8	0.13	0.5	NA	0.56	0.04	0.34	0.24	0.5	0.12	0.06	0.09	0	0.11	0.02	0.18
chr21	47716394	47716530	PCNT (-27574), YBEY (+10164)		0.38	NA	0	NA	0.55	0.4	0	0.52	NA	NA	NA	NA	0	0	0.34	0	0.02	0.01	0.93	0.01	0.07	0.01	0.01	0.07	0.01	0.01	0.73	0.57	0.42	0.01	NA	0.25	0	0	1	0.02	NA	0.01	NA	0	NA	0.23	0	0	0.02
chr22	23725858	23725872	IGLL1 (+196630), BCR (+203468)		0	0	0	0	NA	0.54	0	0.23	NA	0	0	0	0	0.16	0.07	NA	0.31	0.24	0	0.12	0	0.4	0	0.42	0.32	0.31	0.1	0.12	0.79	0	0.05	0	0	NA	0.12	0	0	NA	0	NA	0	0	0.38	0.67	0
chr22	30646974	30646990	LIF (-4142)		0	1	0	1	NA	0	1	0	0	NA	0	NA	0.09	0.33	0.03	1	0.29	0.5	0.21	NA	0.17	0.29	0.1	0	0.21	0.33	0	0.33	0	0.5	NA	0	0	0	0.3	0.19	0	1	0.06	NA	0	0.5	0.25	0.36	0
chr22	31503093	31503120	INPP5J (-15873), SMTN (+25802)		0	0.05	NA	0	0	0.02	NA	0	NA	0	0.06	0.28	0.06	0.01	0.02	0.04	0.12	0.13	1	0.06	0.14	1	0.48	0.02	0.06	0.02	0.04	0.08	0.04	0	0.02	0.09	NA	0	0.06	0.02	0.08	0	0.07	NA	0.06	0.02	0.02	0.02	1
chr22	39674250	39674276	PDGFB (-33507), RPL3 (+41513)		0.08	0.7	NA	NA	NA	0.01	0.11	0.38	0	NA	0.06	0.31	0.31	0	0.32	0.07	0.42	0.07	0.21	0.6	0.36	0	0.53	0.14	1	0.21	0	0.02	0.89	0.06	0.11	0.24	0	0	0.05	0	NA	1	0.06	0	0.96	0.02	0.99	1	0
chr22	39686910	39687017	PDGFB (-46208), RPL3 (+28812)		0.1	0.81	NA	0.49	0	0	0.61	0	0	0	0	0.11	0.12	0.29	0.06	0.56	0	0.33	0	0.43	0	0.18	0.02	0.21	0.04	0.05	0	0.14	0.08	1	0.15	0	NA	0	0	0	0	NA	0	0	0	0.02	0	0.01	0
chr22	40635112	40635358	ADSL (-107272), TNRC6B (+61306)		0.86	NA	0	NA	NA	NA	0	0.43	NA	0.54	0.57	1	0.42	0.61	0.33	1	0.83	0.21	1	0.3	0.88	0.5	0.75	0.64	1	0	NA	0.69	0.06	0.69	1	0.7	NA	NA	0	1	NA	NA	0.7	NA	0	0.32	0	0	NA
chr22	42929272	42929299	SERHL2 (-20639), RRP7A (-13478)		0.24	1	0.21	NA	0	0.45	0.1	0.49	0	0	0.68	0	0.4	0.03	0.14	0.24	0	0.57	0.3	0.44	1	0.25	0.25	0.18	0.22	0.62	0.21	0	0.25	0	0	0.38	0	0	0	0.09	0	1	0.16	1	0	0.5	1	0	0.62
chr22	44391796	44391818	PARVB (-3284)		0.62	NA	NA	0	1	0.04	0.15	0.12	NA	0	0.15	1	0.73	0.48	0.06	0.44	0.1	0.43	0.12	0	0.08	0.5	0.57	0.09	0.12	0.38	0.34	0.64	0.13	0.38	0.31	0.15	0	0	0	0.13	0	0.29	0.1	NA	1	0.06	0.5	0.64	0.29
chr22	45623641	45623724	UPK3A (-57180), NUP50 (+63961)		0	0	0.13	1	NA	0.19	0.01	0.98	0	0	NA	0.29	0	0	0.16	0.17	0.07	0.01	0	0.1	0.07	0.59	0	0.32	0.46	0.01	0.01	0.38	0.56	0.38	NA	0	0	0	0.12	0.21	NA	0.17	0	0.16	0.26	0.34	0	0.09	0.96
chr22	46457480	46457526	PPARA (-88996), WNT7B (-84494)		0.34	NA	1	0.88	0	0	1	0.01	0.03	NA	1	NA	0.81	0.03	0.02	0	0.12	0.08	0.03	1	0.01	0.01	0.04	0.19	0.2	0.23	0.36	0.07	0.36	0.09	0	0.14	0	0	1	0	1	0.04	0.18	0	0.17	0.15	0	0.04	1
chr22	47018200	47018287	GRAMD4 (+1945), CERK (+115914)		0.25	NA	1	NA	0.06	1	0.3	1	NA	0	0	NA	0.03	0.79	0.25	0.02	0.44	0.18	0.2	NA	0.16	0.22	0.42	0.09	0.32	0.17	0.11	0.31	0.36	0.12	0	1	0.06	1	0.15	0.06	NA	0.06	0.06	NA	0.35	0.4	0.06	0.02	1
chr22	48673639	48673813	FAM19A5 (-211546)		0.14	NA	NA	0.17	NA	0.1	0.48	0	NA	0	0.13	0	0	0	0.26	0	0.16	0.08	0.16	0	0.02	0.04	0	0.24	0.38	0.39	0	0.31	0.1	0	NA	0.12	NA	NA	0	0	NA	NA	NA	0	0	0.11	0	0.04	NA
chr22	49263114	49263228	FAM19A5 (+377899), BRD1 (+955281)		0.08	0.28	0.57	0.37	NA	0.72	0.6	0.06	0.38	0	1	0	0.57	0.28	0.27	0	0.23	0.28	0.07	0	0.19	0	0.08	0	0.38	0.17	0.06	0.05	0.08	0	0	0.12	0	0	0	0	0.26	1	0	0	NA	0	0.36	0.19	0.19
chr22	50162650	50162701	BRD1 (+55776)		0	0	0.76	0	NA	0	0	0.22	NA	0	NA	NA	0	0	0.33	0.57	0.36	0	0	0.29	0.14	0.71	0	0.14	0.33	0	0.58	0.1	0	1	0	0	0	NA	0.22	0.07	0	0.54	0.62	0	0	0	0.67	0.33	0.39
chr22	50344654	50344742	PIM3 (-9463), CRELD2 (+32415)		0.19	NA	0.1	1	NA	0.08	0.17	1	0.03	0.04	NA	NA	0	0.01	0.75	0	0.28	0	0.06	0.39	0.15	1	0.57	0.22	0.43	0.77	0.01	0.18	0.54	NA	NA	0.14	NA	NA	0.19	0.01	0	0.04	0.51	0.05	0.12	0.16	0	0.03	0.28
chr22	50985730	50985942	TYMP (-17392), SYCE3 (+15498)		0.41	0.02	1	0.01	NA	0.13	0.16	0.03	NA	0.05	0.61	0	0.89	0.04	0.02	0.09	0	0.01	0.05	0.09	0.33	0.02	0.71	0.01	0	0	0.13	0.11	0.31	0.09	0.18	0.02	0.03	0.28	0.03	0	0.08	0.06	0.24	0.83	0	0.01	0	0.08	0.37
chr22	50987623	50987637	TYMP (-19186), SYCE3 (+13704)		0.06	NA	NA	NA	NA	0.2	0.62	0	NA	0.06	0	0	0.31	0.38	0.3	0.91	1	0.18	0.23	0.15	0.13	1	0.43	0.18	0.26	0.25	0.44	0.47	0.19	1	0	0	NA	NA	NA	0.28	1	0.17	0.45	NA	NA	0.15	0	0.71	0
chr3	14267043	14267118	SLC6A6 (-176995), XPC (-46798)		0.67	NA	NA	0	NA	0	NA	1	NA	0	0	NA	1	0	0.7	0.53	0	0	0.18	0.11	0.25	0.67	1	0.05	0.04	0.33	0.61	0	0	0.53	NA	0	NA	0	NA	0	0	NA	0	0	0	0.62	0	0	0
chr3	20474926	20474999	SGOL1 (-247280)		0	0	0	0	NA	0.07	0	0	0	0	0	0	0	1	0	0	0.02	0.13	0	0.01	0.22	0.2	0.12	0.22	0.23	0.3	0.38	0.18	0.75	0.58	0	NA	0	NA	0	0.12	0.1	NA	0	0.02	0	0.38	0.31	0.07	NA
chr3	32542460	32542747	CMTM6 (+2296), CMTM7 (+109441)		0	0.05	0.01	0.76	NA	0.83	0.04	0.22	0	1	1	1	0.27	0.12	0.18	0.15	0.11	0.07	0.8	0.41	0.21	0.27	0.05	0.01	0.15	0.41	0.28	0.15	0.01	0	0	0.06	0	0.01	0.07	0.09	1	0.25	0.06	NA	0.01	0.21	0.11	0.04	0.01
chr3	32863157	32863440	CCR4 (-129767), TRIM71 (+3789)		0.76	0.01	0	0	0.33	0.11	0	0.76	0	0	0.05	0.42	0	0.01	0.1	0.01	0.65	0.05	0.04	0.62	0.21	0.04	0.24	0.22	0	0.69	0.26	0.37	0.01	0.49	1	0.12	1	0.42	0.02	0.07	0.09	0.82	0.02	NA	0.63	0.01	0.09	0	0.79
chr3	65216099	65216122	ADAMTS9 (-542435), MAGI1 (+807872)		0.03	0	0	0.76	0	0.45	0.04	0.06	NA	0	0.25	NA	0.05	0	0.21	0	0.28	0.05	0.22	0.13	0.03	0.15	0.14	0.33	0.07	0.12	0	0.73	0.06	0.07	0	0.1	NA	0.08	0.13	0.14	NA	0	0.02	0	0	0.14	0.19	0.19	0.04
chr3	65982434	65982521	MAGI1 (+41505)		0.04	0	0.31	0	NA	0.02	0.09	0	0	0.12	0	0.07	0	0	0.01	0.64	0.13	0.05	0	0.31	0.04	0	0.08	0.03	0.04	0.02	0.06	0.12	0.07	0.06	0.13	0.25	0.1	NA	0	0.75	0.43	0.7	0.2	0.68	0	0	0.12	0.04	0.15
chr3	71275878	71276064	FOXP1 (-95983), EIF4E3 (+498555)		0.77	NA	0	0.07	NA	0.05	1	1	NA	NA	NA	NA	NA	0.23	0.9	1	0.09	0.02	0.33	0.01	1	0.36	1	0.13	0.08	0.19	0.19	1	1	0.07	0	NA	1	0.02	0.12	0.06	NA	NA	0.43	1	NA	0.06	0.88	0.03	1
chr3	72107788	72107891	PROK2 (-273628), RYBP (+388229)		0.02	NA	NA	0	NA	NA	0.78	0.03	0	0	NA	NA	0.22	0.08	0.16	0	0.07	0.28	0.16	0	0.06	0	0.28	0.28	0.12	0.44	0.13	0.08	0.25	0.02	0.1	0.17	0	0.17	0.08	NA	0	NA	0.17	0.17	0.32	0	0.3	0.15	0.07
chr3	72924766	72924828	SHQ1 (-27166), GXYLT2 (-12427)		1	0	0.02	1	NA	0.01	NA	0.8	NA	NA	1	1	0	0.02	0.57	NA	0.36	0.35	0.05	0	0.18	0.12	0.06	0.15	0.32	0.33	0	0.02	0.19	0.48	0	0.43	NA	NA	0.28	0.12	0	0.06	0	0	0	0.53	0.02	0.25	0.07
chr3	75445226	75445429	CNTN3 (-875037), FRG2C (-268153)		0	0	NA	0.04	NA	0	0	0.01	1	NA	1	0	0.13	0.18	0.04	1	0.1	0.12	0.02	1	0.02	0.86	0.11	0.03	0.04	0.03	0.03	0.08	0.53	0.03	1	0.09	1	0	NA	0.11	0.03	1	0.04	1	0	0.26	0.06	0	0.12
chr3	76805845	76805976	ROBO2 (+850065)		0.06	0.93	0	NA	NA	NA	0.11	0.04	0	0	NA	0	0.31	0.06	0	0.33	0.17	0.12	0.06	0	0.5	0.5	0.06	0	0.14	0.05	0.45	0.38	0.03	0.01	0.02	0.02	0	0	1	0.07	0.27	NA	0.26	0	0.61	0	0.5	0.21	0
chr3	109074191	109074253	DPPA4 (-17803)		0	NA	NA	0	NA	0	1	0.01	NA	1	NA	0.19	NA	0	0.24	0	0.18	0.01	0	0.87	0.02	0.35	0.4	0.11	0.29	0.49	NA	0.5	0.09	0.51	NA	0.01	NA	NA	0.01	0	1	NA	0	0	0.01	0.6	NA	0.71	0
chr3	128200612	128200654	DNAJB8 (-14822), GATA2 (+11395)		0.67	NA	NA	0.71	NA	0.1	0	0.04	NA	0.17	0.17	NA	0.83	0	0.02	NA	0.09	0.33	0	0.17	0	0.44	0.54	0.06	0.03	0.19	0.28	0.05	0.12	0	0	0.48	NA	NA	0	0.81	0.46	0.17	0	NA	0	0.17	0.04	0	NA
chr3	134566083	134566135	EPHB1 (+52005)		0.8	NA	NA	0.63	NA	0.57	0	0.37	0	1	NA	NA	0.49	0.38	0.33	1	0.09	0	0	0.15	0.47	0	0	0.3	0.12	0.3	0.07	0.36	0	0	0	0.14	0	NA	0.43	0	0	NA	0	NA	0	0	0	0	0
chr3	138970290	138970500	COPB2 (+138179), MRPS22 (+245747)		0.29	1	0.2	NA	NA	0	0	0	0	0	0	0	0.04	0.01	0.33	0.05	0.14	0.46	0	0.13	0	0.5	0	0.2	0	0.4	0.14	0.09	0.11	0.29	0.37	0.09	0.81	0.39	0.1	0	0.62	0	0.12	0.39	0	0	0	0.16	0.13
chr3	141087047	141087469	ZBTB38 (-19396), ACPL2 (+136588)		0.06	NA	0.77	NA	1	0.71	0.65	0.26	NA	1	0.05	0.17	0.57	0.78	0.06	0.01	0.39	0.15	0.11	0.21	0.87	0.77	0.17	0.1	0.49	0.11	0.18	0.62	0.3	0.24	0.31	0.13	0	0	0.82	0.07	0.19	0.07	0.3	NA	0.37	0.02	0.47	0.17	0.67
chr3	143530562	143530629	SLC9A9 (+36777), CHST2 (+692423)		0	0.02	NA	0	NA	0.36	0	0.29	0	0.36	NA	0.02	0.25	0	0.45	NA	0	0	NA	0.03	0.02	0.17	0	0.2	0.28	0.38	NA	1	NA	NA	0.44	0.01	NA	0.07	0.42	1	NA	NA	0.09	0	0	0.75	0.02	0	0.29
chr3	151178787	151178984	IGSF10 (-2389)		1	1	1	0.16	NA	0.99	0.4	0.16	NA	0.01	0	0	0.57	0.53	0.13	0.89	0.44	0.7	0.9	0.79	0.4	0.87	0.35	0.12	0.33	0.13	1	0.2	0.99	0.16	0.02	1	0.06	0.13	1	0.23	0.34	0.01	0.61	0.01	1	0.15	0	0.04	1
chr3	156533893	156533953	TIPARP (+141289), CCNL1 (+344079)		0.08	0.01	NA	NA	NA	0.33	0.03	0.33	0.01	0.05	0	NA	0.03	0.55	0.01	NA	0.08	0.4	0.28	0.64	0.03	0.44	0.08	0.2	0.12	0.34	0.2	0.53	0.02	NA	NA	0	NA	0.45	0.11	1	0	0.03	0.04	NA	0.88	0.41	NA	0.27	0.02
chr3	160167960	160167991	ENSG00000248710 (-359), TRIM59 (-359)		0.07	NA	0.22	0.61	1	0.97	1	0.78	0.03	0.13	0.04	NA	0.85	0.57	0.05	NA	0.65	0.55	0.1	0.7	0.3	0.31	0.51	0.13	0.18	0.64	0.04	0.11	0.21	NA	1	0.28	NA	1	0.26	0.59	0.17	0.97	0.94	0.03	0.74	0.15	0.41	0.3	0.1
chr3	160168019	160168200	ENSG00000248710 (-493), TRIM59 (-493)		0.25	NA	NA	0	0.03	0.05	0.39	0.56	0	0.09	0.01	0.24	0.06	0.33	0.1	0.01	0.03	0.01	0.57	0.08	0.01	0.01	0.3	0.17	0.19	0.01	0.02	0.13	0.02	NA	0.04	0.09	NA	NA	0.01	0.01	NA	0.08	0.08	NA	0.02	0.13	0.58	0.01	0.8
chr3	185973854	185973874	ETV5 (-146963), DGKG (+106162)		1	NA	0	NA	NA	0.44	0	0.33	0.59	NA	NA	0	0.95	0	0.38	0	0.24	0.1	0.25	NA	0.09	0	0.22	0.29	0.18	0.5	0	0.1	0.4	0	0	0.25	0	0	1	0.62	0	0	1	0	NA	0.1	0.64	0.38	1
chr3	195619040	195619563	MUC4 (-80154), TNK2 (+3130)		0.81	0.02	0.03	0.05	0.05	0.01	0.29	0.52	0.27	0	0	0	0.07	0.07	0.16	0.01	0.15	0.1	0.08	0.28	0.12	0.29	0.05	0.11	0.07	0.09	0.02	0.11	0.1	0.12	0.07	0.02	0.87	0.02	0.03	0.01	0.03	0.13	0.01	0.07	0.17	0.07	0.07	0.04	0.08
chr3	195749125	195749150	TNK2 (-126706), TFRC (+59922)		0	NA	0	NA	NA	0	0.02	0.15	0	0	0	0	0.08	0.03	0.07	1	0.27	0.03	0.09	0	0.33	0.43	0.06	0.05	0.25	0.14	0.15	0.51	0.33	0.01	NA	0	0.28	NA	0.04	0.69	0.01	0	0.03	0.06	0	0.26	0.05	0	NA
chr4	53233	53277	ZNF595 (+45)		0.04	0	0	0.13	0	0.17	0.16	0.14	0.02	0.09	0.05	0.03	0.07	0.03	0.03	0.02	0.02	0.07	0.05	0.03	0.13	0.09	0.01	0.11	0.22	0.07	0.11	0.2	0.08	0.14	0.48	0	0.02	0.08	0.08	0.07	NA	0.01	0.36	0	0	0.04	0.03	0.18	0.17
chr4	53461	53483	ZNF595 (+262)		0	0	NA	0.1	0.01	0.25	0.1	0.07	NA	0.86	0.53	0.01	0.27	0.06	0.12	0	0.35	0.13	0.28	0.19	0.18	0.26	0.18	0.17	0.19	0.22	0.15	0.18	0.08	0.49	0	0.5	0.02	0	0.45	0.01	0.53	NA	0.35	0	0.21	0.24	0.12	0.21	0.25
chr4	53512	53535	ZNF595 (+314)		0.42	0.56	0	0.07	0	0.04	0	0.03	0.61	0.05	0.69	1	0.02	0.24	0.07	0.25	0.37	0.09	0.07	0.06	0.04	0.25	0.3	0.19	0.15	0.05	0.65	0.38	0.14	0.59	0.38	0.31	0.15	0.17	0.27	0.03	0	0.06	0.07	0	0.29	0.25	0.51	0.37	0.65
chr4	640439	640609	PDE6B (+21129), ATP5I (+27603)		0.02	0	NA	0	0	0	1	0.05	NA	0.06	0.42	0.17	0	0.01	0	0	0.46	0.65	0.07	0.01	0	0.4	0	0.03	0.16	0.05	0.01	0.74	0.01	0.13	0.17	0	0.49	0.33	0.05	0	0.01	0	0.54	0	0	0.54	1	0.27	0.21
chr4	2366950	2366973	MXD4 (-102941), ZFYVE28 (+53428)		0.08	0.01	0.01	NA	0.01	0.12	0.06	0	0	NA	0.06	NA	0.1	0.01	0.27	0	0.11	0.43	0.25	0.03	0.48	0.27	0.23	0.23	0.13	0.17	0.17	0.27	0.5	0.58	0.17	0.42	NA	0.03	0.01	0.39	NA	0	0	0.01	NA	0.01	NA	0.28	0.29
chr4	3463299	3463465	DOK7 (-1656)		0	NA	0	0	NA	0	0	0	0	NA	0	0.05	0	0	0.29	NA	0.09	0.23	0	0.5	0.03	0	0	0.08	0.18	0.44	0.24	0.22	0	0	0	0	NA	0.84	0.45	0	0	0	0	0	0.29	0.35	0	0.71	0
chr4	3805323	3805356	ADRA2C (+37215), OTOP1 (+423276)		0.25	NA	0	0.3	NA	0.16	0	0	1	1	0	0	0.21	NA	0.17	0	0	0	0.27	0.67	0.06	0.08	0.43	0.17	0.29	0	0.13	0.4	0.21	0.82	0	0.2	0	NA	0.33	0.38	0	NA	0.46	1	0	0.24	0	0	0
chr4	7973764	7973843	AFAP1 (-32151), ABLIM2 (+186632)		0.2	NA	NA	0.14	0	0.44	0.87	0.27	NA	0	NA	0	0.15	0	0.12	0.33	0.21	0	0.07	0.29	0.03	0.62	0	0.19	0	0.21	0.22	0.42	0.11	0.43	0	0.22	0	NA	0	0	0	0.32	0.39	0	0	0.22	0.17	0.21	0
chr4	15657469	15657560	FBXL5 (-480)		0.2	NA	0.37	0.08	0.19	0.25	0	0.17	1	0.17	0.02	1	0.65	1	0.24	1	1	0.71	0.03	1	0.84	0.55	0.98	0.06	0.08	0.82	0.33	0.04	1	0.74	0.11	0.19	NA	NA	1	0.74	0.07	0	0.67	NA	0.56	1	0.36	0.03	1
chr4	57458712	57458820	ARL9 (+87257), HOPX (+89106)		0.11	0.06	0.02	0.06	0.06	0.32	0.63	0.05	0.12	0.02	0	1	0.03	0.44	0.01	0.04	0.01	0.11	0.13	0.27	0.12	0.02	0.15	0.21	0.05	0.17	0.07	0.32	0.64	0.06	1	0.55	0.04	0.5	0.2	0.03	0.01	NA	0.1	0.28	0	0.15	0.01	0.02	0.1
chr4	76807450	76807578	PPEF2 (+16167), USO1 (+157510)		0	1	0	0	NA	0.97	0	0.03	0	0.1	1	NA	0.81	0.77	0.49	0.29	0.05	0.07	0.56	0.08	0.14	0.48	0.17	0.66	0.04	0.01	0	0.04	1	0.2	0.12	0.61	0.07	0.09	0.03	0	0.07	0	0.11	NA	NA	0.76	0.18	0.12	0
chr4	77723273	77723341	SEPT11 (-147549), SHROOM3 (+367054)		0.11	0	0.44	0	NA	0.05	0.04	0.1	NA	0.34	0.05	0.05	0.13	0.06	0.15	0	0.01	0	0.03	0.15	0.11	0.15	0.23	0.07	0.34	0.07	0.1	0.11	0.08	0.21	0	0.03	0	0.04	0.03	0.19	0	1	0.02	NA	0.45	0.05	0.25	0.28	0.21
chr4	81110129	81110442	FGF5 (-77467), PRDM8 (+3862)		0.18	0	0	0	0	0.01	0	0	NA	0	0.02	0	0.02	0	0.08	0.08	0.03	0.04	0	0.48	0.12	0	0.03	0.03	0	0.12	0.33	0.11	0.13	0.08	0	0.04	NA	0.07	0.25	0.3	0.01	0.06	0.01	0.06	0.03	0.01	0.01	0.01	0
chr4	140554834	140554913	SETD7 (-76946), MGST2 (-32048)		0.12	0	0	0.02	NA	0.02	0	0.03	0	0.05	0	0	0.04	0.05	0.09	0.08	0.02	0.15	0.11	0.31	0.05	0.06	0.11	0	0.08	0.11	0.03	0.21	0.03	0	0	0.32	0	0	0.07	0.09	0	0	0.07	NA	0.08	0.26	0	0.07	0
chr4	140555017	140555047	SETD7 (-77104), MGST2 (-31890)		0.07	NA	0.17	0.39	1	0.02	0	0.29	NA	0.49	0	1	0	0	0.31	0.06	0.41	0.16	0.42	0.1	0.25	0.61	0.23	0.36	0.26	0.05	0.42	0.08	0.09	0.02	0	0.18	0	0.09	0.05	0.26	NA	0.17	0.04	0	0.12	0.19	0.3	0.28	0.06
chr4	185018424	185018505	ENPP6 (+120649), STOX2 (+191956)		0.01	NA	NA	1	1	0.99	1	0.69	0.22	NA	1	0.97	0.13	0.4	0.43	1	0.02	0.1	1	0.01	0.01	0.73	0.01	0.75	0.05	0.84	0.7	1	0.85	1	0.72	0.03	0.02	0	0.64	0.47	0.47	0	0.83	0.56	0.81	0	1	0.02	0
chr4	185316287	185316294	ENPP6 (-177177), IRF2 (+79443)		0	NA	NA	NA	0	1	0	1	NA	NA	0	NA	1	NA	0.4	0	0.4	0.4	0.85	1	0.08	0.29	0	0.03	0.51	0.1	0	0.28	0	0.05	0	NA	NA	0.08	NA	0	NA	NA	0.8	NA	0.17	0.42	0	0.08	NA
chr4	185469980	185470119	IRF2 (-74316), CASP3 (+100579)		0.24	NA	0.25	0.03	0	0	0	0.84	0	NA	0.5	0	0.16	0	0.08	0	0.15	0.28	0	0.14	0.14	0.67	0.3	0.31	0.29	0.12	0	0.33	0.38	0.43	NA	0.33	0	NA	0	0.36	0	0.55	0.06	0	0.34	0	0.56	0.18	0
chr5	1004236	1004272	NKD2 (-4690)		0.85	NA	NA	0.06	0.07	1	0.5	0.24	0.01	0.01	0	1	0	0.28	0.06	0	0.05	0.29	0.04	0.07	0.55	0.68	0.51	0.03	0.42	0.15	0.04	0.22	1	NA	NA	0.35	0	NA	0	0.01	NA	NA	0.42	NA	0.69	0.34	1	0.74	1
chr5	1856800	1856830	IRX4 (+30517), NDUFS6 (+55301)		0.35	NA	0	0.56	0.02	0.78	0.01	0	NA	NA	1	0.02	0.02	0.02	0.25	0.02	0.08	0.15	0.11	1	0.4	0.4	0.84	0.02	0.03	0.04	0.62	1	0.01	0.01	0	0	NA	NA	0.39	0.32	0.02	0.04	0.63	NA	0.02	0.01	0.01	0.06	1
chr5	2008188	2008213	IRX4 (-120869), IRX2 (+743575)		0.47	NA	0	0.18	NA	0	0	0.08	0	NA	0	NA	0.14	0.02	0.31	0	0.03	0.1	0.39	0	0.48	0.06	0.06	0.03	0.23	0.26	0	0.17	0.08	NA	NA	0	0	NA	0.5	0.33	NA	NA	0.06	0	0	0.1	0	0	0.26
chr5	6645644	6645740	PAPD7 (-69026), SRD5A1 (+12236)		NA	NA	0	0.35	NA	0.3	0.01	0.9	NA	NA	NA	0	0	1	0.67	1	0.14	0.04	0.57	0	0	1	0.34	0.17	0.12	0	0.08	0.56	0.29	0	0	NA	NA	NA	0	NA	0.05	NA	0	NA	NA	0.72	NA	0	0.5
chr5	37665983	37666267	NUP155 (-294842), GDNF (+169804)		0.26	0	0.25	NA	NA	0.09	0.03	0	NA	0.02	0.44	0.36	0.13	0.34	0.04	0.25	0.06	0.15	0	0.03	0.51	0.39	0.55	0.11	0.13	0.58	0.55	0.36	0.11	0.03	0.11	0.4	NA	0	0.62	0.14	0.03	0.04	0.12	0	0.26	0.02	0.71	0.04	0.42
chr5	78985351	78985602	CMYA5 (-223)		0.22	0	0.37	0.03	NA	0.36	0	0.06	0.02	0	1	0.01	0.01	0	0.07	0.51	0.14	0.37	0.25	0.01	0.3	0.3	0.43	0.09	0.04	0.23	0	0.22	0.04	0.01	0.06	0.03	NA	1	0.02	0.13	0.01	0.52	0.22	0.27	0.01	0.14	0.01	0.19	0.06
chr5	78985612	78986292	CMYA5 (+252)		0.22	0.45	0	0.23	0.01	0.06	0.01	0	0	0	0.01	0	0.01	0.05	0.03	0.01	0.1	0.47	0.1	0.16	0.09	0.05	0.08	0.12	0.08	0.08	0.01	0	0.15	0	0.54	0.01	0	0.02	0.17	0.1	0.1	0.3	0.01	0	0.01	0.13	0.07	0.13	0.01
chr5	110229950	110229967	TSLP (-177431), SLC25A46 (+155264)		0.44	1	NA	0.31	NA	0.01	0.62	0.03	NA	1	0.02	0.52	0.51	0	0.93	0.25	0.71	0.56	0.92	0.54	0.31	0.6	0.4	0.08	0.4	0.08	0.48	0.68	0.88	0.29	0	0.75	0.56	0.61	1	0.71	NA	0.6	1	NA	1	0.04	0.94	0.29	0.1
chr5	131607152	131607286	SLC22A4 (-22917), PDLIM4 (+13855)		0.37	0	NA	0	0.99	0.63	1	0	0.01	NA	0	0	0.31	NA	0.08	0.95	0	0.04	0.61	0	0.93	0.5	0.3	0.55	0	0.17	0.67	0.45	0.29	0.36	0.69	0.27	1	0	0.12	0.86	NA	0.44	NA	0	0.01	0.07	0	0.02	0.57
chr5	138730419	138730461	MZB1 (-4837)		0.16	NA	0.16	NA	0.15	0.42	0.51	0.68	NA	1	0.07	NA	0.02	0.51	0.2	NA	0.01	0.19	0.01	NA	0.08	1	0.14	0.27	0.03	0.32	0.27	0.11	0.03	0.15	0.63	0.18	0.03	NA	NA	0.14	1	0.27	0.08	NA	NA	0.06	0.02	0.17	0.07
chr5	176755278	176755291	MXD3 (-15975), LMAN2 (+23568)		0.24	0	0	NA	NA	0	0	0.26	1	NA	0	NA	0.04	0.38	0.42	0.27	0	0.5	0.01	0.75	0	0	0.5	0.33	0.42	0.43	0.1	0.08	1	0.39	0	0.2	0	NA	0.67	NA	0	0.85	0	NA	0	0	0	0.04	NA
chr5	176829443	176829468	PFN3 (-1819)		0.73	NA	0.3	0	NA	0.42	0.48	0.64	NA	0.05	1	1	0.26	0.75	0.5	1	0.33	0.11	0.09	0.14	0.06	0.4	0.47	0.52	0.09	0.21	0.05	0.7	0.14	0	1	0.11	NA	0.11	0.38	1	NA	1	0	1	0.09	0.06	0.2	0.35	1
chr5	177811147	177811350	PHYKPL (-151463), COL23A1 (+206307)		0.98	NA	0.27	0	0.97	0	0.42	0.05	1	0	0.14	1	0.54	0.31	0.1	0.34	0.03	0.57	0.12	0.01	0.14	0.05	0.01	0.04	0.62	0.03	0.37	0.71	0.01	0.18	0.3	0.05	NA	0.17	0.44	0.01	0.66	0.02	0.74	0	0.49	0.5	0.83	0.6	0.72
chr5	177861991	177862072	PHYKPL (-202246), COL23A1 (+155524)		0.37	1	0.23	0.6	0.02	0.02	0.26	0.02	0	0	0	1	0.07	0	0.29	0.02	0.04	0.1	0.01	0.32	0.26	0.17	0.6	0.41	0.17	0.32	0.01	0.11	0.22	0.14	0	0.03	0	0.21	0	0.17	0	0.06	0.58	0	0	0.31	0.01	0.3	0
chr5	179588401	179588423	RASGEF1C (-23063), MAPK9 (+130687)		0.5	NA	0.5	1	0	1	1	0	0.06	0	NA	1	0	0.03	0.09	0	0	0	0.04	0.03	0	0.29	0.14	0	0.21	0.16	0.03	0.14	0	NA	NA	NA	0	NA	0.03	0.02	NA	1	0.07	0.06	0	NA	0	NA	0
chr5	179604406	179604536	RASGEF1C (-39122), MAPK9 (+114628)		0.52	0	0.12	0.17	NA	1	0.7	0.52	0.69	0.05	1	1	0.86	0.62	0.8	0	0.83	0.6	1	1	0.39	0.88	0.75	0.52	0.55	0.1	0.48	0.39	0.67	0.71	0.67	0.45	1	1	0.85	0.6	NA	1	0.53	NA	0.07	0.36	0.5	0.27	0.73
chr6	291882	292021	DUSP22 (-145)		1	NA	1	0.03	NA	0.01	0.05	1	NA	NA	1	NA	0.06	0.99	0.72	1	0.06	1	0.29	0.44	0.09	1	0.6	0.56	0.16	0.1	0.01	0.2	0.02	0.01	NA	1	0.01	1	1	0.03	NA	0	0.54	1	0	0.03	0.02	0.36	0.17
chr6	6687454	6687727	RREB1 (-420450), LY86 (+99250)		0.02	0	NA	0.36	NA	0.02	0.09	1	0	NA	0.11	NA	0.05	NA	0.06	0	0.48	0.12	0	0	0.07	0.05	0.05	0.01	0.09	0.32	0	NA	0.13	1	NA	0	NA	0.02	NA	0.02	NA	NA	0	NA	0.02	0.05	0	0.03	NA
chr6	7051118	7051520	RREB1 (-56722), LY86 (+462978)		0.68	0	1	0.29	0	0.1	0.05	0.02	0	0.03	0.56	0.25	0.05	0.1	0.01	0.05	0.04	0.07	0	0.08	0.11	0.2	0.11	0.04	0.01	0.04	0.22	0.09	0.17	0.05	0	0.01	0.02	0.28	0.02	0.09	NA	NA	0.07	0.05	0.03	0.08	0.08	0.1	0.01
chr6	15017652	15017672	JARID2 (-228865), CD83 (+899790)		0.75	0.48	NA	0	NA	0.06	NA	1	NA	0.17	0.49	0.17	0.24	0.02	0.48	NA	0.59	0.65	0.66	0.56	0	1	0.72	0.44	0.48	0.2	0.6	0.31	0.5	1	1	1	NA	1	NA	1	0.54	0.71	NA	NA	1	0.5	0.61	1	0.62
chr6	17200881	17200889	RBM24 (-80692), STMND1 (+98396)		0.02	NA	0.17	NA	NA	NA	0.06	0.02	NA	NA	0	NA	0.2	NA	0.07	NA	0.03	0.15	0.93	0.59	0.08	0.06	0.52	0.13	0.05	0.09	0.45	0.71	0.67	0.17	0.17	1	0.1	NA	NA	0.25	NA	NA	0.17	1	0	0.1	1	0.26	NA
chr6	18020072	18020273	KIF13A (-32373), NHLRC1 (+102678)		0.17	NA	0	0.01	NA	0.13	0.98	0.03	0	0.5	1	1	0.22	0	0.36	0	0.01	0.11	0.05	0.59	0.14	0.06	0.36	0.17	0	0.06	0	0	0.25	0.93	NA	0.02	NA	0	0	0.57	0.17	NA	1	NA	0.01	0.13	0	0.01	0.02
chr6	18122519	18122536	NHLRC1 (+323)		NA	0.02	NA	0.13	0.06	NA	0.14	NA	NA	1	0.02	0	0.84	0.84	0.11	0.57	0.45	0.21	0.11	0.04	0.27	0.52	0.24	0.17	0.18	0.12	1	1	0.25	NA	0.36	0.12	NA	0.14	0.2	0.2	0.36	0.04	0.06	1	NA	0.06	0.01	0.04	NA
chr6	29648945	29648962	ZFP57 (-4023)		0	NA	NA	1	NA	0.27	NA	NA	0	NA	NA	NA	0	1	NA	0	0.06	0.33	NA	0	0	0.08	0	0.63	0.4	0.59	0.5	0.9	0.08	0.17	NA	0.56	0.06	1	1	1	1	NA	NA	NA	NA	0.05	0	0	1
chr6	30653437	30653581	DHX16 (-12695), PPP1R18 (+2163)		0.72	NA	NA	0.21	0.17	0.01	0.49	0.08	0.3	NA	1	0.18	0.43	0.29	0.3	0.47	0.42	0.15	0.41	0.25	0.21	0.33	0.49	0.15	0.59	0.46	0.21	0.49	0.4	0.11	0.26	0.45	1	0.17	0.21	0.25	0.06	NA	0.28	0.35	0.33	0.43	0.33	0.5	0.17
chr6	31148292	31148577	POU5F1 (-9965), HLA-C (+91428)		0.03	NA	1	0	0.32	0.02	0.06	0.81	0.01	NA	0	0.07	0	0	0.08	0	0.07	0.18	0.12	0.04	0.01	0.14	0.14	0.03	0.07	0.05	0.19	0.14	0.14	0.55	0	0.46	0	0.73	0.16	0.4	0.38	0	0.43	0	0.2	0.05	0.04	0.48	0
chr6	31696218	31696235	DDAH2 (+1342), C6orf25 (+5066)		0	NA	NA	0.38	1	0	0	0.63	NA	0	0	NA	0.46	NA	0.27	NA	0.52	0.54	0.11	0.8	0.86	0.5	0.13	0.04	0.33	0.22	0.25	0.67	0.02	0	0	0	NA	0	1	0	0	NA	0.08	1	1	0.33	1	1	0
chr6	34024244	34024313	MLN (-252491), GRM4 (+77164)		0.54	0	0.67	0	NA	0.53	1	0.63	0.13	0.12	0.06	0	0.29	0.14	0.22	0.97	0.17	0.17	0.21	0.53	0.07	0.1	0.38	0.48	0.4	0.1	0.05	0.53	0.48	0.14	0	0.41	0	0	0.39	0.07	1	0.9	0.1	NA	0.5	0.44	0.51	0.25	0.63
chr6	37533093	37533143	CCDC167 (-65420), MDGA1 (+132648)		0	NA	0.67	0	1	0.62	0	0	NA	0	0	1	0.42	0.5	0	0	0.25	0.2	0.12	1	0	0.1	0.38	0.22	0	0.6	0.5	0	0	NA	NA	0.29	NA	0	0.11	0.08	0	0	0	NA	0	0.5	0	0.3	0
chr6	41376653	41376731	FOXP4 (-137472), NCR2 (+73165)		0.06	NA	0.11	0.66	NA	0	0.3	0.65	NA	NA	NA	0.1	0.39	0.37	0.25	0.41	0.04	0.11	0.36	0.36	0.2	0	0.44	0.01	0.11	0.06	0.29	0.03	0.09	0	NA	0.2	0.06	0.01	0.06	0.57	0.7	0.06	0.07	0.03	0.04	0.03	0	0.16	0.86
chr6	41376749	41376817	FOXP4 (-137381), NCR2 (+73256)		0.02	0	0.36	0.01	NA	0.02	0	0.08	NA	0.02	0.39	NA	0.13	0	0	0.01	0.08	0.46	0	0.9	0.37	0.43	0.13	0.02	0.08	0.08	0.08	0.09	0.01	0	0	0.02	0	1	0	0.14	1	0.01	0.26	0.03	0.01	0.06	0.01	0.01	0.4
chr6	42521822	42522063	TRERF1 (-102160), UBR2 (-9857)		0.71	1	1	1	NA	0	NA	0.74	1	1	NA	NA	1	0.06	0.59	NA	0.53	0.24	0.28	NA	0.38	0.5	0.5	0.36	0.78	0.55	1	0.65	0.54	0.67	0.06	0.68	1	1	1	1	1	0.14	NA	0.5	NA	0.48	0.5	0.1	0
chr6	42695199	42695265	PRPH2 (-4920)		0.02	NA	0.02	0.01	NA	0.11	0.01	0.11	0.93	0.36	NA	0	0.04	0.02	0.18	0.11	0.07	0.23	0.03	0.05	0.01	0.1	0.5	0.05	0	0.1	0.05	0.04	0.21	0.02	NA	0.04	0.36	0.05	0.04	0.02	0.52	NA	0.19	1	0	0.01	0.1	0.04	0.28
chr6	42927841	42927894	GNMT (-628)		0	0	0	0	NA	0.5	0	0	0	0	0	NA	0	0	0.06	0.76	0.06	0.32	0	1	0.08	0.2	0.23	0.03	0.13	0.21	0	0.43	0.19	0	0.61	0	NA	0.86	0	0.06	0	1	0.67	NA	0.78	0.42	0.85	0.02	0.28
chr6	51379227	51379272	PKHD1 (+573173), TFAP2B (+592814)		0.4	1	0	1	0	0	0	0	0.1	NA	0.86	NA	0	0	0	NA	0	0.17	0.12	0.08	0.06	0.07	0	0.14	0	0.13	0.17	0.32	0	0	0	0.06	NA	0	0	0	1	NA	0	0	0	0.22	0	0.77	0
chr6	105333280	105333308	LIN28B (-71629), HACE1 (-25500)		0.12	NA	0	0	0	0.02	0	0	NA	1	0	0	0.24	0.67	0.02	NA	0	0.32	0.01	0.67	0.02	0.17	0.22	0.02	0.4	0.4	0.5	0.08	0.57	0	0	0.86	NA	0	1	0.35	1	0	0	NA	0	0	0.57	0.29	NA
chr6	112688430	112688462	RFPL4B (+19914)		0.56	NA	NA	NA	NA	0.06	0	1	1	1	NA	NA	0	0	1	NA	0.8	0.53	0.26	0	0.02	0.78	0.83	0.08	0.6	0	0.88	NA	0.08	NA	NA	0	NA	NA	1	0	NA	1	0.92	1	NA	0.08	0	0.14	0.67
chr6	114180911	114181414	MARCKS (+2622), HDAC2 (+111286)		0.23	0.13	0.42	0.01	1	0.95	0.07	0.15	0.14	NA	0.26	0.83	0.02	0.15	0.29	0.15	0.06	0.08	0.08	0.18	0.03	0.2	0.08	0.14	0.39	0.47	0.35	0.75	0.12	0.2	0.53	0.56	0.36	0.08	0.89	0.31	0.15	0.91	0.34	1	0.09	0.01	0.19	0.02	0.03
chr6	117869436	117869518	GOPC (+54050), DCBLD1 (+65657)		0.46	NA	NA	NA	NA	0.77	0.07	0.02	0.19	NA	0.53	NA	0.25	NA	0.3	0	0.09	0.17	0.35	0	0.36	0.26	0.28	0.01	0.17	0.09	0.68	0.23	0.09	NA	0.02	0.42	0.01	NA	0.12	0.2	1	NA	0.02	0	NA	0.23	0.02	1	0.04
chr6	150374153	150374344	RAET1L (-27642), ULBP3 (+15982)		0	NA	0.46	0.67	0.71	0	0.25	0.12	NA	NA	0.3	0	0	0	0	NA	0.24	0.17	0.22	0	0	0	0.1	0.35	0.39	0	0.14	0.4	0.06	NA	0	0	NA	NA	1	NA	0	0	0	0	0.56	0.11	0	0.43	0
chr6	159052815	159052975	DYNLT1 (+12876), TMEM181 (+95427)		0.17	NA	0.08	NA	NA	0	0.06	0	NA	0	0.02	NA	0.33	0.48	0.06	NA	0.03	0.86	0.21	0.17	0.36	0.53	0.5	0.26	0.07	0.84	0.84	0.38	0.06	0.07	0	1	0	0	0.18	0.51	1	0.03	1	NA	1	0.14	0.33	NA	0
chr6	162256560	162256770	PACRG (-891499), AGPAT4 (-561572)		0.02	0	0.92	0.28	0	0.71	0.02	0.27	NA	0	0.3	0.69	0.03	0.02	0.47	0.45	0.6	0.06	0	0.01	0.9	0.55	0.01	0.1	0	0.01	0.29	0.99	0.01	0.57	0.11	0.49	0	0	0.08	0.36	0	0.62	0.68	0.01	0.02	0.06	0.01	0.03	0.56
chr6	163705393	163705436	PARK2 (-556612), QKI (-130260)		0.11	NA	0	0.94	0	0	0	0	0	0	0	NA	0	0	0.11	0	0.02	0	0	0	0	0.05	0.1	0.11	0.16	0.03	0.17	0.17	0	0	NA	0.27	0	1	0	0.07	0	0	0	0	0	0.17	0.09	0.04	0
chr6	170194343	170194530	C6orf70 (+42716), DLL1 (+405124)		0.73	0	0	0.69	0	1	0	0	0.15	NA	0	NA	0	0	0.5	0	0.39	0	0.29	NA	0	0.58	0.07	0.75	0.05	0.1	0.5	0.15	0.4	0.07	NA	0.45	0.7	0	0	0.2	0.15	0	0.47	NA	0	0.33	0	0	0
chr7	213778	213791	FAM20C (+20816), PDGFA (+345246)		0.13	NA	0	0.65	NA	0.53	0	0.34	0	0	0	NA	0.32	0	0.58	0.17	0.32	0.09	0.04	0.03	0.45	0.1	0.08	0.14	0.47	0.11	0.06	0.08	0.4	0.42	0	0.15	0	0	0	0.08	0	NA	0.07	0.81	0.29	0.66	0.07	0.03	0.04
chr7	383318	383336	PDGFA (+175704), FAM20C (+190358)		0.12	0	1	0.03	NA	0	0	0	1	NA	1	NA	0.55	0	0.03	0.23	0.5	0.71	0.13	0	0.03	0.75	0.67	0.07	0	0.54	0.31	0.36	0.53	0	0	0.35	0.79	0	0	0.04	0.56	0	0.92	1	0.8	0.03	1	0.11	NA
chr7	399583	399636	PDGFA (+159421), FAM20C (+206641)		0.25	1	0.06	0	0.29	0.32	0.99	0.11	0	0.01	0	1	0.11	0.16	0.01	0.05	0.7	0.92	0.06	0	0.04	0.23	0.07	0.02	0.11	0.09	1	0.45	0.82	0.36	0.03	0.08	0.38	0.01	0.94	0.06	NA	NA	0.57	0.28	0.03	0.03	0.06	0.01	0.06
chr7	419558	419741	PDGFA (+139381), FAM20C (+226681)		0.46	1	1	0.02	1	1	1	0.45	0.05	0.01	0.64	0.83	0.84	0.91	0.82	0.09	0.47	0.61	0.85	0.62	0.1	0.88	0.76	0.09	0.54	0.09	0.79	0.76	0.53	0.56	0.78	0.14	0.37	0.08	0.87	0.94	0.31	0.85	0.33	0.78	1	0.81	0.45	0.77	0.61
chr7	511489	511529	PDGFA (+47522), FAM20C (+318540)		0	0	0.04	0.13	0.17	0.03	0	0.22	0.17	0	NA	0.11	0	0	0.03	0.01	0.15	0.08	0.09	0.06	0.11	0.14	0.27	0.04	0.07	0.52	0.06	0.19	0.39	0.64	0	0.07	NA	NA	0.07	0.05	NA	NA	0	1	NA	0.06	0	0.24	1
chr7	625073	625174	PDGFA (-66093), PRKAR1B (+127720)		0	0.05	NA	0.99	NA	0.01	0.78	0.64	NA	0	0.28	1	0.56	0	0.48	0.71	0.46	0.17	0.01	0.98	0.6	0.78	0.6	0.64	0.4	0.2	0.41	0.25	0	0	0.48	0	0	0	1	0	NA	NA	0.44	0.05	1	0.19	0.93	0.54	0
chr7	963333	963385	ADAP1 (+30974), GET4 (+47170)		0.53	1	0.17	NA	0.17	0.04	0.21	1	NA	1	NA	1	0.18	0	1	1	0.84	0.69	0.74	0	0.9	0.79	1	0.73	0.49	0.11	0.22	0.23	0.21	0	0.35	0.62	NA	0.8	1	0.36	0.5	1	1	NA	1	0.06	0.2	0.15	0.11
chr7	993216	993231	ADAP1 (+1109), GET4 (+77035)		0	NA	0	NA	0.48	0	0.06	0.19	NA	0.27	1	0	0.33	0.12	0	0.52	0.39	0.09	0.01	0.78	0	0.05	0.08	0.01	0.02	0.02	0.39	0.2	0.54	0.23	0.76	0	NA	0	0.17	1	0.34	1	0.03	NA	0	0	0.01	0.03	0.75
chr7	1015460	1015470	COX19 (-230)		0.33	1	0	0	0	0.28	0	0.18	0.24	0.25	0	NA	0.43	0	0.05	0.37	0.28	0.48	0.05	0	0.05	0.33	0.38	0.3	0.26	0.29	0.31	0.14	0.5	0.5	0.32	0.24	0	0	0.09	0.07	NA	0.65	0.22	0	0.6	0.46	0.06	0.29	0.51
chr7	2518633	2518703	LFNG (-40808), CHST12 (+75445)		0.33	NA	1	1	NA	NA	0	0.01	0	0.1	1	0.05	0.01	0.44	0.25	0.12	0.12	0.1	0.33	0.27	0.36	0.6	0.1	0.11	0.12	0.03	0.05	0.5	0.08	0	0.13	0	0	0.02	0.18	0.44	0.02	0.36	0.03	0.01	0.01	0.07	0.04	0.01	0.02
chr7	2677812	2677987	AMZ1 (-41256), TTYH3 (+6315)		0.34	NA	0.07	1	NA	0.03	0.01	0.19	NA	NA	0.08	0	0.01	0.03	0.4	1	0.78	0.29	0.2	0.25	0.14	0.74	0.08	0	0.18	0.11	0.01	0.73	0.33	0	0.02	0.28	NA	0	0.01	0	NA	0.01	0.01	0.01	0.19	0.06	0.52	0.15	0
chr7	4244323	4244342	FOXK1 (-477607), SDK1 (+903253)		0.17	0	NA	0.03	1	0.05	0	0.07	0	NA	0.96	0.31	0.83	0	0.01	NA	0	0	0.58	0	0.53	0.07	0.34	0.07	0.08	0.28	0.09	0.14	0	0	0	0	NA	0.03	0.51	0.2	0	NA	0	NA	0.01	0.19	0.63	0.42	0.88
chr7	4746712	4746760	AP5Z1 (-68517), FOXK1 (+24796)		NA	NA	NA	0	NA	1	0	0.24	0	1	NA	0	0	0.18	0.15	NA	0.04	0.12	0.1	0.17	0	0.17	NA	0.29	0.23	0.51	0.35	0.16	0	NA	NA	1	NA	NA	NA	NA	NA	0	0.11	NA	NA	0.21	NA	0.04	0
chr7	4877553	4877610	PAPOLB (+24043), AP5Z1 (+62329)		0.11	1	0	0	NA	0.23	0.25	0.45	0	0	0	0	0	0	0.04	0.29	0.25	0	0.05	0.16	0.02	0.05	0.15	0.23	0.56	0.2	0.13	0.02	0.61	0	0	0	0	0	0	0.27	0.8	NA	0.46	NA	0.32	0.29	0.46	0.25	0
chr7	5276845	5276984	SLC29A4 (-45646), WIPI2 (+47096)		0.21	0	NA	0.49	NA	0.36	0.42	0.05	NA	0	0	NA	0.36	0.02	0.59	0.57	0.23	0.35	0.34	0.17	0.5	0.57	0.22	0.17	0.31	0.19	0.03	0.25	0.02	0.04	0	0.31	0.02	0.14	0.67	0.34	0.05	1	0.21	1	0.18	0.29	0	0.03	0.45
chr7	5589004	5589056	FSCN1 (-43424), ACTB (-18690)		0.25	NA	0	NA	NA	0	0	0.5	NA	NA	1	0.04	0.53	0.81	0.09	0	0.62	0	0.08	0.18	0.06	0.5	0.43	0.75	0.11	0.1	0.15	0.67	1	0.19	NA	0	1	0	0.09	0.12	NA	0.11	1	NA	0.75	0.08	1	0.16	0
chr7	6996081	6996118	C1GALT1 (-226146), CCZ1B (-129699)		0.17	NA	0	0	0.52	0.25	0.15	0	0	NA	0	0	0	0	0.06	0	0.23	0.13	0	0.18	0	0.14	0.17	0.18	0.08	0	0.02	0.31	0	0.5	0	0	NA	0	0	0.1	0	0	0	NA	0	0	0.08	0.5	0
chr7	12536792	12536910	VWDE (-93320), SCIN (-73461)		0.01	NA	0.47	1	0	0.89	0.7	1	NA	NA	0.42	0.28	0.05	0.02	0.21	0.06	0.34	0.59	0.61	0.57	0.28	0.17	0.13	0.28	0.03	0.08	0.19	0.06	0.53	0.63	0.06	0.22	0.06	NA	0	0	0.18	NA	0	0	0.12	0.21	0.02	0.04	0.53
chr7	27182264	27183525	HOXA5 (+392)		0.65	0.1	0.55	0.13	1	0.42	0.39	0.45	0.77	0.31	0.37	0.13	0.85	0.09	0.05	0.24	0.52	0.65	0.46	0.24	0.18	0.38	0.24	0.05	0.13	0.24	0.42	0.07	0.22	0.02	0.8	0.15	0.66	0.54	0.38	0.12	0.58	0	0.48	0.85	0.06	0.04	0.22	0.04	0.48
chr7	27253707	27253720	EVX1 (-28450), HOXA13 (-13989)		0.02	NA	NA	0	NA	NA	0.05	0	0.01	0	1	0	0.44	0.06	0.04	0.28	0.23	0.48	0.39	0.09	0.42	0	0.02	0.4	0.27	0.1	0.17	0	0.04	0.25	NA	0.18	NA	0	0.09	0.11	0.08	NA	0	1	NA	0.02	0	0.15	0.07
chr7	36007160	36007210	EEPD1 (-185573), SEPT7 (+166558)		0	NA	0	0.37	0.97	0.17	0.94	0	1	NA	0	1	0.95	0.14	0.66	0	0.75	0.01	0.41	1	0.17	0.33	NA	0.5	0.2	0.02	0.76	0.12	0.46	1	0	0.09	NA	0.94	0.13	0.03	0	1	1	NA	NA	0.35	1	0.52	0.36
chr7	36640125	36640150	AOAH (+124015), ANLN (+210723)		0.1	NA	0.17	0	NA	0	0	0	NA	NA	1	0	0.45	0.18	0.06	0.08	0.25	0.01	0	0.22	0	1	0.22	0.27	0.29	0.2	0.02	0.07	0.09	0.52	NA	0	0.11	1	0	0	NA	0	0.36	0	NA	0.43	0	0	0
chr7	47674905	47674970	C7orf69 (-159951), TNS3 (-95739)		0.35	0	NA	0.69	0	0	0	0	NA	0.32	0.17	0.11	0.01	0.17	0.81	NA	0.42	0.22	0.73	0.76	0.28	1	0.5	0.42	0.5	0.06	0.37	0.64	0.24	0.04	0	0.67	0	0	1	0.12	NA	NA	0.52	NA	0.59	0.85	0.12	0.09	0.17
chr7	50849710	50850157	GRB10 (-49884), COBL (+534562)		1	NA	NA	0.07	1	0.01	0.02	0.5	NA	0.02	NA	1	1	NA	0.14	0	0.19	0.93	0	0	0.09	0.91	0.36	0.22	0.12	0.07	1	0.75	NA	0.9	0.01	1	NA	NA	0.58	1	1	0.01	NA	0.17	0.8	0.65	0.57	0.01	1
chr7	52341747	52341815	COBL (-957285)		0.46	0	0	1	0	0.07	0.63	0.25	0.29	1	0	0	0.28	0.17	0.27	0.44	0.73	0.48	0.21	0.35	0.02	0.06	0.2	0.54	0.34	0	0.03	0.02	0.37	0.62	0	0.11	0.27	1	0.69	0.34	0.01	0	0.19	0	0.63	0.03	1	0.02	0
chr7	56150934	56151080	PHKG1 (+9637), SUMF2 (+19059)		0.4	0	0	0	NA	0.13	0.25	0.22	NA	0	0	0	0.25	0	0.18	0.31	0.02	0.21	0.14	0.5	0.03	0	0.05	0.45	0.86	0.03	0	0.05	0.17	0	0.17	0.03	0	0.17	0.07	0.01	0	0.3	0.05	0	0	0.31	0.12	0.22	0
chr7	57712483	57712617	ZNF716 (+202667)		0.43	NA	0	0	NA	0	0.15	0.08	0	0.11	0.23	0	0.23	0.1	0.02	0	0.24	0.2	0	0.13	0.01	0.05	0.18	0.19	0.11	0.03	0	0.05	0.21	0.35	0.24	0.06	0.44	0.13	0	0.03	0.51	NA	0.19	0	0.33	0.35	0.19	0.09	0.57
chr7	66829785	66829922	TYW1 (+368052)		0.01	NA	NA	0	NA	1	0.04	1	NA	NA	1	NA	0	0	0.28	0.97	0.02	0.14	0.02	0.05	0.61	0.03	0.03	0.06	0.24	0	0.22	0.09	0.07	0.19	NA	0.01	0	0.46	0	0.87	NA	0.41	0.05	1	1	0.14	0.02	0.06	0
chr7	75317823	75317935	POM121C (-202331), HIP1 (+50386)		0.01	0.03	0.04	0.95	1	0.02	0.26	0.08	NA	0	0.99	NA	0.42	0	0.24	0.33	0.08	0.08	0.02	0	0.33	0.29	0.12	0.34	0.39	0.14	0.38	0.04	0.24	0.71	0	0.02	NA	0.03	0.44	0.03	NA	0.05	0.01	0	0.94	0.07	0.02	0.11	0.03
chr7	75779779	75780022	HSPB1 (-151960), MDH2 (+102516)		0.05	NA	0	1	NA	0.02	0.85	0.15	0	0	0.32	1	0.24	0.79	0.54	0.85	0.32	0.02	0.02	0	0.09	0.68	0.94	0	0.01	0.18	0.36	0.54	0.23	0.1	NA	0.01	0.02	0.2	0.17	0.81	0	0.01	0	1	NA	0	0	0.07	NA
chr7	97912991	97913187	BRI3 (+2102), BAIAP2L1 (+117291)		0.96	NA	0	0	NA	NA	0	0.04	NA	1	0.04	0	0.12	0	0	0	0.14	0.62	0.85	0.94	0.09	0.2	0.11	0.08	0.84	0.95	0.28	0.12	NA	0.74	1	0	0	0	0.14	0.38	NA	NA	0.21	NA	1	0.2	0.29	0.05	0
chr7	100422960	100423241	EPHB4 (+2020), EPO (+104678)		0.2	0	0	0	NA	0	0.56	0.03	0	NA	0.46	NA	0.13	0.67	0.12	0.03	0.29	0.33	0.07	0.04	0.58	0.25	0.75	0	0.01	0.5	0.67	0.06	0.67	0.18	0.2	0.8	NA	0	0	0.99	0	NA	0.1	0	0.71	0.91	0	0.15	0.67
chr7	101961956	101962147	PRKRIP1 (-42292), SH2B2 (+33647)		0.42	NA	0	0.71	NA	0.24	0.28	0.86	0	0.01	0	NA	0.66	0.07	0.01	0.11	0	0.15	0.04	0.97	0.07	0.14	0	0.11	0.19	0.56	0.34	0.61	0.37	0	0	0.01	0	0.01	0.96	0.03	0.14	0.19	1	NA	0.03	0.35	0.15	0.99	0.01
chr7	124699392	124699404	POT1 (-129363)		0.78	NA	NA	NA	NA	0.3	0.12	0.7	NA	0	0	0	0.48	0.06	0.06	0	0.67	0.3	0.01	0	0	0	0.67	0.02	0.44	0.23	0.3	0.26	0.6	NA	NA	1	0.06	NA	NA	0	0	1	NA	1	1	0.15	0	0.35	NA
chr7	127743581	127743600	LEP (-137746), LRRC4 (-72468)		1	NA	0.14	0.02	NA	0.17	0.05	0.05	0.03	0.05	0.02	NA	0.04	NA	0.13	0.02	0	0.24	0.02	0	0.2	0.14	0.03	0.16	0.07	0.07	1	0.33	0.14	NA	NA	0.65	NA	0.02	0.14	0.02	0.01	NA	NA	0.09	0	0.15	0.31	0.31	0.12
chr7	127911163	127911279	LEP (+29884), RBM28 (+72741)		0.03	NA	0	0.18	0	0	0.63	0.28	0	0.06	0	NA	0.19	0.46	0.53	0	0.01	0.06	0.73	0.01	0	0.11	0	0.17	0.01	0.11	0.1	0.01	0.01	0	1	0.01	0.25	0.18	0.27	0.05	0.12	NA	0.21	1	0.44	0.01	0	0.03	0.5
chr7	139517224	139517372	HIPK2 (-39781), TBXAS1 (-11654)		NA	NA	0	NA	1	NA	0.64	0	0	0.22	0.7	0	0.31	1	0	0	0.3	0	0.17	0	0	0	0.29	0	0.1	0.07	0.12	0.17	0.37	0.11	0	0	1	0	1	0	0	1	0.53	0	0	0	0.39	0.82	0
chr7	149519634	149519673	ZNF467 (-49086), ZNF862 (-15802)		0	0	0.17	0	0.17	NA	0	0	0	0	0	NA	0.5	0.06	0	0	0.1	0.15	0.9	0.17	0.01	0.06	0.14	0.03	0.1	0.25	NA	0.02	0.26	NA	0.13	0.07	NA	NA	0.4	0	NA	0.17	0.17	0	0.01	0	0.07	0	0.63
chr7	155142525	155142561	EN2 (-108281), INSIG1 (+53057)		0.09	0	0	NA	0	0.08	0.24	0.04	NA	NA	0.06	NA	0.52	0	0	0.25	0.46	0.19	0.2	0.02	1	0.22	0.08	0.37	0.45	0.62	0.19	0.29	0.1	0.22	0	0	0.06	0	0.28	0	0.08	NA	0.55	NA	0.53	0.22	0.24	0.23	0
chr7	155592304	155592327	SHH (+12651), RBM33 (+154943)		0.26	0	0	NA	NA	0.01	0.02	0.04	0	NA	0	NA	0	0.38	0.14	0	0.25	0.02	0.46	0.09	0.01	0.07	0.71	0.15	0.14	0.21	0.08	0.04	0.13	0	0	0.01	NA	NA	0.01	0.02	0	NA	0.01	0.63	0	0.62	0.15	0.31	0.28
chr7	157669880	157669934	DNAJB6 (+540247), PTPRN2 (+710464)		0.05	NA	0.21	0	NA	0	0.05	0.5	0	0	0	0	0	0.43	0	0	0.09	0.35	0	0.28	0.07	0	0.1	0.14	0.48	0.24	0	0.17	0.46	0	0	0	0.68	0	0	0	0	0	0	NA	0	0.02	0.35	0.24	0
chr7	158046140	158046167	PTPRN2 (+334217), DNAJB6 (+916494)		0	0	0	0.06	NA	0.4	NA	0	NA	0	0	NA	0.29	0.62	0	0	0.09	0	0.71	0	0	0.13	0	0.08	0.11	0.1	0.02	0.04	0	NA	0	0	0.89	0	0.17	0.11	1	NA	0.43	0	1	0.17	0.33	0.17	NA
chr7	158854523	158854574	VIPR2 (+83100), WDR60 (+205280)		0.96	0.68	1	0.02	0.36	0.05	NA	0.08	0.08	1	NA	1	0.93	0.12	0.13	0.58	0.24	0.09	0.72	0	0.8	0.97	0.19	0.15	0.38	0.21	0.39	0.86	0.34	0.03	NA	0.7	NA	0.93	0.36	0.54	0.21	1	0.65	NA	0.92	0.03	0.5	0	0.83
chr8	847652	847676	DLGAP2 (-601868), TDRP (-351883)		0.17	NA	NA	0	NA	0.14	0	0.14	0	0	0.2	0	0.06	NA	0.07	0.37	0.67	0.87	0.33	0	0.11	0	0	0.07	0.21	0.75	0.25	0.17	0.31	0	0.1	0	0	0	0.03	0.96	0.9	0.05	0.1	0	0.04	0	0	0.7	0
chr8	1321539	1321666	TDRP (-825822), DLGAP2 (-127929)		0.72	1	1	0	0.15	0.57	1	0.39	NA	NA	NA	NA	0.48	0.03	0.04	0	0.05	0.67	0	NA	0.11	0.03	0.04	0.05	0.44	0.06	0.03	0.08	1	NA	0	0.49	0	0	1	0.04	1	NA	0.08	0	0.01	0.17	0.16	0	NA
chr8	1431217	1431276	TDRP (-935466), DLGAP2 (-18285)		0	1	NA	NA	0.12	NA	0	1	NA	NA	0.36	1	0.76	1	0.92	0.02	0.36	0.38	0.09	1	0.57	0.76	0.6	0.7	1	0.82	0.86	1	1	1	0.67	0.09	0.1	1	0	0.11	0.04	0	0.83	NA	1	1	0.92	0.61	1
chr8	2004032	2004054	MYOM2 (+10888)		0.06	1	0.14	NA	0	0	0.02	0	0	NA	0	NA	0.05	0.02	0.03	0.03	0.04	0.01	0.07	0	0.26	0.1	0.08	0.1	0.01	0	0	0.07	0.06	0	NA	0.34	NA	0	0.03	0.02	NA	0.06	0.06	NA	0.23	0.01	NA	0.03	0
chr8	2584705	2584871	MYOM2 (+591633)		0.09	0	0.81	0.3	NA	0.28	0.64	0.31	NA	0.28	0.95	NA	0.52	0	0	0	0	0.24	0.06	0.5	0.03	0.3	0.28	0	0.06	0.15	0.06	0.04	0.08	0.19	0.48	0.05	0	0.61	0.44	0.44	0.15	NA	0.16	0	0.58	0	0.4	0	0
chr8	11451481	11451561	GATA4 (-110192), BLK (+100011)		0.04	0	0.03	0	0	0.03	0.06	0.04	0.92	NA	0.1	0	0.29	0.03	0.14	0.05	0.39	0.44	0.02	0	0.51	0.02	0.16	0.22	0.42	0.21	0.45	0.45	0.02	0.01	0	0.03	0.05	0.02	0.01	0.8	0	0	0.34	0.29	0.06	0.27	0.25	0.03	0.05
chr8	21630011	21630126	GFRA2 (+16253)		0.29	NA	NA	NA	0	0	0	0.74	0	NA	0.2	NA	0.41	0	0.2	NA	0.07	0	0	0	0	0	0	0.14	0.45	0	0.41	0.31	0.2	0	0.88	0	0	NA	0.67	0	0	0	0.12	NA	0	0.22	0	NA	0
chr8	28196832	28196991	PNOC (+22263), ZNF395 (+47071)		0.01	0	0.05	1	0	1	0.29	1	NA	NA	0	NA	0	0	0.24	1	0.39	0.22	0.63	0	0.25	0.28	0.62	0.07	1	0.06	0.56	0.5	0.4	0.03	NA	0.09	0	NA	0.01	0.06	NA	0.67	0.61	0	1	0.01	0.33	0.64	0.08
chr8	49495123	49495168	EFCAB1 (+152645), UBE2V2 (+574186)		0	NA	NA	0.08	0.06	0.19	0.06	0	0.06	NA	0.53	1	0.06	0.28	0.12	NA	0	0.11	0.09	0.35	0.5	0	0.27	0.18	0.19	0.17	0.19	0.01	0.07	0	NA	0.51	NA	0	0.2	0.03	0	0.03	0.04	0	0.06	0.05	NA	0.12	0.09
chr8	61835695	61835796	CLVS1 (-364768), CHD7 (+244409)		0.02	0.03	0.04	NA	NA	0.2	0.02	0.1	0.06	0.02	0.12	0.16	0.13	0.06	0.17	0.17	0.3	0.29	0.17	0.02	0.19	0	0.12	0.06	0.03	0.03	0.01	0.05	0	0.02	0.02	0.07	NA	0.2	0.04	0.47	0.01	0.48	0.08	0	0	0.03	0.01	0.01	0.44
chr8	70236755	70236857	SULF1 (-142053)		0	NA	NA	0	NA	0	0	0	NA	0.83	NA	NA	0	0	0	0	0	0.14	0	0	0.17	0.25	0.23	0.09	0.38	0.22	1	0	0.44	0	NA	0.11	0	NA	0.25	0	0.12	0	NA	NA	0	0.5	0	0.06	0
chr8	93314629	93314656	RUNX1T1 (-206937), TRIQK (+663730)		0.29	0	0.48	NA	NA	0	0.27	0.12	0.57	0	NA	NA	0.4	0.42	0.15	0.5	0.32	0.23	0.31	0.56	0.4	0.29	0.21	0.25	0.02	0.09	0	0.12	0.52	0	0.14	0.08	0.76	0	0.2	0.33	0.45	0.37	0.06	0	0.45	0.04	0	0	0.4
chr8	128956950	128957053	TMEM75 (+3589), MYC (+208672)		0	0	NA	0	NA	1	0	0.23	0.5	NA	0	NA	0.19	0.61	0	0.1	0.1	0.27	0.23	0	0.18	0.42	0.23	0.43	0.08	0.08	0.33	0.08	0.05	0.19	0	0.41	0.48	0.67	0.6	0.62	0	NA	0.38	NA	0.14	0.21	0	0.61	0
chr8	133283991	133284096	HHLA1 (-160638), KCNQ3 (+209156)		0.36	NA	0	0	NA	NA	0	0	NA	0	1	NA	0.09	0	0.08	0	0.27	0.15	0	0.5	0.4	0	0.43	0.03	0.06	0.38	0.44	0.09	0	0	0	0	NA	0.76	0	0	0	0	0.09	0	0	0	0	0.36	0
chr8	134564496	134564556	NDRG1 (-254697), ST3GAL1 (+19657)		0	0.17	0	0	NA	0	1	0.17	NA	NA	1	0.56	0.84	0.62	0.25	0.3	0.51	0.29	0.53	0.24	0.85	0.23	0.32	0.64	0.4	0.06	0.04	0.08	0	0.17	0.43	0	NA	0	1	0.66	NA	NA	0.76	0	NA	0.05	NA	0.5	0
chr8	141100609	141100760	C8orf17 (+157269), TRAPPC9 (+367993)		0.13	0.99	0	0	NA	0	0.07	0	NA	0.17	0	0.73	0.78	0.07	0	0	0.06	0.22	0.04	0.1	0	0.05	0.41	0.16	0.1	0.2	0.02	0	0.08	0.23	0.17	0.21	0	NA	0.15	0.18	0	NA	0.1	0.17	0.17	0.01	0	0.08	0.14
chr8	141108147	141108631	C8orf17 (+164973), TRAPPC9 (+360289)		0.18	0	0.17	0.25	0.03	0.29	0.1	0.94	0.06	0.26	0.11	0.13	0.6	0.15	0.08	0.89	0.05	0.1	0.01	0.06	0.14	0.2	0.82	0.12	0.11	0.09	0.01	0.02	0.83	0.93	0	0.84	0	0.32	0.17	0.18	0.03	0.03	0.94	0.15	0.42	0.05	0.04	0.64	0
chr8	141306134	141306211	TRAPPC9 (+162505), C8orf17 (+362757)		0.13	0	0	0	0	0	0.29	0.44	0	NA	0	NA	0	0.11	0.12	1	0.08	0.15	0.31	0	0.29	0	0.33	0.38	0.27	0.31	0.18	0.38	0.35	0	0	0.12	0	0	1	0.8	1	0.16	0.5	NA	0	0.11	0.73	0	0
chr8	144267443	144267842	GPIHBP1 (-27425), LY6H (-25515)		0.2	NA	0	0.15	0	0	0.69	0.24	1	0	0.08	0.01	0	0.83	0.03	0.31	0.11	0.48	0.1	0.03	0.11	0	0	0.2	0.01	0	0.34	0.02	0.01	0.09	0	0.38	0	0.09	0.14	0.06	0.01	1	0.47	0	0.66	0.18	0.17	0.05	0.76
chr8	144966097	144966107	EPPK1 (-13470), PLEC (+58942)		NA	NA	NA	0	NA	0.06	NA	1	NA	1	0.06	1	NA	0.84	0	1	0.11	0.8	0.16	0.67	0.06	0.33	1	0.08	0.09	0.25	NA	NA	0.81	1	0	0.5	NA	NA	NA	0	NA	0	1	1	NA	0.1	0.67	0.08	1
chr9	2241599	2241644	VLDLR (-380212), SMARCA2 (+219677)		0.17	NA	NA	NA	NA	0	0.01	0	NA	NA	0.17	NA	0.63	NA	0.23	NA	0	0.17	0.29	NA	0.47	0.72	NA	0.17	0.03	0.48	0.17	0	NA	0.08	0	0	NA	NA	0.17	0	NA	NA	NA	NA	NA	0.19	0	0	NA
chr9	68408771	68408804	ANKRD20A1 (+482027), FOXD4L6 (+793416)		0.09	0.25	0	0.4	0.03	0.25	0.57	0.37	1	0.6	0	0.38	0.27	0	0.39	0.3	0.52	0.3	0.05	0.25	0.04	0.4	0.08	0.2	0.06	0.03	0.07	0.25	0.4	0.3	NA	0.12	0.08	0.75	0.2	0.15	0	0	0.3	1	NA	0.33	0.25	0.32	0
chr9	80512022	80512105	GNA14 (-248841), GNAQ (+134310)		0.5	0	1	0	NA	0	0.09	0.35	NA	0.44	0	NA	0.03	0.49	0.39	0	1	0.32	0	0	0.33	0.69	0.38	0.29	0.14	0.27	0.29	0.18	0	0.59	0	0.36	1	0	0.62	0.43	0.95	0	0.03	0	0.49	0.27	0.3	0.57	0
chr9	84278630	84278650	TLE1 (+25580)		0.1	NA	0	NA	NA	0.59	0	0.14	NA	NA	0.17	NA	0.09	0.23	0.2	1	0.18	0.15	0	0	0	0.4	0.13	0.18	0.12	0.3	0.06	0.14	0.15	0.04	NA	0.7	0.11	0	0	0.25	0.17	0	0.27	0	0.03	0.59	0	0.1	0
chr9	94602415	94602471	NFIL3 (-416299), ROR2 (+110001)		0.08	NA	NA	NA	NA	0.29	0.01	0.06	NA	NA	0	0.53	0.24	0	0.02	0.38	0.2	0.06	0.03	0.18	0.04	0.13	0.02	0.61	0.49	0.11	0.18	0.65	0.27	0	0	0	NA	0.78	0.42	0.21	0.06	0.06	0.99	NA	0.36	0.29	0.21	0.06	1
chr9	94952043	94952055	SPTLC1 (-74391), IARS (+103933)		0	0	NA	0	0.03	NA	0.09	0.32	0.21	1	0.03	NA	0.27	0	0	0.85	0.56	0.35	0.12	0	0.04	0.33	0.19	0.06	0.06	0.01	0.47	0.76	0.01	0.42	NA	0.06	0	0.1	1	0.03	0	0	0.73	0	0.57	0.08	0.26	0.03	0
chr9	98534947	98535008	PTCH1 (-264035), ERCC6L2 (-103005)		0.06	0	NA	0.73	0	0.05	0.24	0.49	NA	NA	0.95	0	0.25	0.08	0	0.42	0.86	0.53	0.09	0	0.05	0.2	0	0.06	0.02	0.31	0.07	0.29	0.5	0	0.62	0.09	NA	0	0.11	0.05	0.94	0	0	0	0	0.03	0	0.21	0
chr9	98949068	98949124	HSD17B3 (+115338), ERCC6L2 (+311113)		0.09	0.28	0.06	1	0.12	0.01	0.33	0.04	NA	0.28	0.06	0	0.25	0.83	0.03	1	0.16	0.29	0	0.39	0.08	0.26	0.26	0.07	0.51	0.68	0.16	0.43	0.6	0.03	0.11	0.85	0.2	NA	1	0.08	0.06	1	0.51	NA	0.49	0.46	0.48	0.06	0.53
chr9	100069676	100069690	TDRD7 (-104549), CCDC180 (+68904)		1	1	0	0.02	0	0.12	0	0.67	NA	0.06	1	1	1	0	0.1	NA	NA	0.07	0.05	1	0.1	1	0.75	0.05	0.11	1	1	0.9	0.5	1	1	NA	1	NA	0	0	NA	NA	0.33	1	0.31	0.5	0.83	0.1	1
chr9	101013423	101013505	CORO2A (-78298), TBC1D2 (+4451)		0.33	0	NA	0.09	0	0.47	0.47	1	0	0	1	0	0	0	0.86	0	0.04	0.01	0	0.57	0.1	0.67	NA	0.09	0.59	0.25	1	0.31	0.09	1	NA	0.56	0	NA	0	0.03	0	0.66	1	NA	NA	0.34	0	0.13	0
chr9	114362325	114362358	PTGR1 (-207)		0.58	NA	NA	0.07	NA	0.06	0.08	0	NA	NA	0.34	NA	1	0.17	0.17	1	0.16	0.4	0.14	0.17	0.15	0.58	0	0.09	0.12	0.01	0.32	1	0.29	0.26	0	0.01	NA	NA	0.18	1	NA	1	0.25	NA	0.46	0.04	0.35	0.04	0.17
chr9	116875572	116875642	COL27A1 (-42233), KIF12 (-14270)		0.6	0.85	NA	0.46	NA	0	0	0.22	NA	0	1	0	0.13	0	0.11	0.36	0.19	0.18	0	0.12	0.42	0.09	0.1	0.1	0	0.62	0.16	0.11	0.2	0.78	0	0.16	NA	0.13	0.41	0.06	0	1	0.1	0.23	0	0	0.5	0.13	0.41
chr9	128887984	128888025	MVB12B (-201123), PBX3 (+378288)		0.11	0.17	0.04	0	NA	0.55	0.15	0.06	0.18	0.05	0	0	0	0.06	0.06	0.09	0.05	0.17	0.06	0.33	0.11	0.13	0.07	0.03	0.05	0.17	0.17	0.08	0.09	0.08	0.11	0.08	0	0.12	0	0.14	0.01	0	0.72	NA	0.02	0.04	0.1	0.13	0.04
chr9	129244738	129245125	LMX1B (-131790), MVB12B (+155804)		0	0	0	0	NA	0.01	0	0.22	1	0	0	0.99	0.71	0	0.21	0.99	0.35	0.14	0.07	0	0.17	0.33	0.07	0.03	0.01	0.19	0	0	0.08	0	NA	0.02	NA	NA	0.12	0	0.57	0	0	0.88	0	0.45	0.98	0.27	0.32
chr9	130700523	130700536	DPM2 (+233)		0.39	NA	0	0.63	1	0.73	0	0.17	0	0	NA	0.66	0	0.04	0.04	0.17	0.11	0.71	0	0.67	0.37	0.44	0	0.58	0.43	0.28	0.32	0	0.08	0	0.17	0.07	0	0	0.04	0.11	NA	0.14	0.01	0	0	0.07	0.24	0	0.58
chr9	132016265	132016412	NTMT1 (-354824), PPP2R4 (+142742)		0.1	NA	0	NA	0	0	0.08	0.69	NA	NA	0.06	0.35	0.02	0.1	0.23	0	0.01	0.03	0.43	0.04	0.1	0.14	0.79	0.02	0.02	0.03	0.38	0.29	0	0.5	0.06	0.01	0	0	0.03	0.05	1	NA	0.78	1	0.01	0.06	0.01	0.02	0.01
chr9	132312073	132312109	NTMT1 (-59072), PPP2R4 (+438494)		0.01	0	0.01	0.02	NA	0	0.27	0	0.77	0	0.76	0	0.07	0.1	0.06	0.41	0.05	0.21	0.37	0.09	0.03	0.19	0.2	0.08	0.45	0.07	0.06	0.11	0.28	0.06	0	0.1	0	0.11	0.06	0.01	0	0	0.42	0	0	0.07	0.1	0	0.01
chr9	132514941	132514957	PTGES (+377)		0.17	NA	0	0.23	0	0.6	0.12	0.05	0	1	0.34	0	0.32	0	0.14	NA	0.14	0.17	0.68	0.44	0.14	0.06	0	0.24	0.1	0.06	0.11	0.58	0.26	0	NA	0	0.17	0.17	0.17	0.12	0	0.56	0	0.07	0.16	0.35	0.07	0.36	0.12
chr9	138076462	138076479	PPP1R26 (-295177), OLFM1 (+109105)		0.05	NA	NA	0	0	0.28	0	0.03	0.98	0	0	0	0.2	0	0.24	0.3	0.05	0.36	0.27	0.21	0	0.08	0.05	0.21	0.04	0.71	0.51	0.53	0.16	NA	0.93	0	0	NA	0.01	0.22	NA	0	0.25	0	0	0.19	0.12	0.12	0.1
chr9	139432996	139433042	SEC16A (-60878), NOTCH1 (+7295)		1	0.87	NA	0.45	0.11	0.03	0.38	1	1	0.03	NA	1	0.58	1	0.12	0.27	0.49	0.65	0.03	0.64	0.22	0.77	0.55	0.07	0.07	0.19	0.83	0.08	0.6	1	1	0.17	0.58	NA	0	0.08	1	0.03	0.03	1	0.07	0.31	0	0.07	0.5
chr9	139508831	139508912	NOTCH1 (-68558), EGFL7 (-44436)		0	0	0.07	0.17	NA	0.01	0.72	0	NA	NA	0.07	NA	NA	0.05	0.01	NA	0.6	0	0.17	0.11	0.02	1	0.06	0.06	0.07	0.58	0.4	0.4	0.28	NA	0	0.05	NA	NA	0	0.02	0.01	0	0.5	1	0.13	0.24	0.25	0.02	0
chr9	140175612	140175699	TOR4A (+3455), NRARP (+21047)		0.08	NA	0.23	NA	0.22	0.05	0.35	0.2	0.02	0.39	0.13	1	0.22	0.54	0.07	0	0.1	0.52	0.42	0.39	0.15	0.21	0.18	0.17	0.39	0.42	0.62	0.04	0.01	0.66	0.01	0.13	0	NA	0.21	0.53	0.23	0.23	0.01	0.23	0.07	0.07	1	0.01	NA
chr9	140175714	140175998	TOR4A (+3655), NRARP (+20847)		0.43	0	0.1	0.13	0.04	0.02	0.01	0.22	0	NA	0.01	0	0.01	0.03	0.05	0	0.02	0.26	0.16	NA	0.07	0.17	0.97	0.12	0.27	0.21	0.17	0.18	0.26	0	0.1	0	0	0.14	NA	0.01	1	0.03	0.02	0.19	0	0.01	0.12	0.05	0.11
chr9	140206058	140206144	NRARP (-9398), EXD3 (+111613)		0.55	NA	0	0	NA	0.07	0	0.91	NA	0.99	0	0.17	0.14	0	0.04	0	0.58	0.12	0	0.89	0.11	0.15	0	0.04	0.2	0.01	0.04	0.16	0.11	0	0	0.29	0.64	1	0	0.03	0	0.17	0.78	NA	0.28	0.06	0.17	0.07	NA
chr9	140312401	140312457	NRARP (-115726), EXD3 (+5285)		0	NA	0.18	0.73	0	NA	NA	0	0	0.11	1	0.66	0	0	0.32	0.82	0	0	0.43	0	0.42	0	1	0.15	0.09	0	0.5	0.38	0	0.6	0.07	0.27	0	NA	0.15	0.62	NA	0	0.04	0	0	0	0.01	0.33	1
[truncated: 154 more columns]

## Sheet: Table S5
Table S5. Functional enrichments for the AP biomarkers
# Term Name	Binom Rank	Binom Raw P-Value	Binom FDR Q-Val	Binom Fold Enrichment	Binom Observed Region Hits	Binom Region Set Coverage	Hyper Rank	Hyper FDR Q-Val	Hyper Fold Enrichment	Hyper Observed Gene Hits	Hyper Total Genes	Hyper Gene Set Coverage
negative regulation of cell activation	13	4.7815e-08	3.83992e-05	3.55867	26	0.0460177	279	0.0256289	2.58255	15	121	0.017321
regulation of metanephros development	19	1.67548e-07	9.20635e-05	7.28711	12	0.0212389	201	0.00988538	6.5787	6	19	0.00692841
myeloid cell differentiation	37	2.06382e-06	0.000582332	2.77056	28	0.0495575	247	0.0180793	2.37017	19	167	0.0219399
response to muramyl dipeptide	45	5.05989e-06	0.00117389	10.8646	7	0.0123894	296	0.0309479	8.33302	4	10	0.00461894
regulation of cellular response to insulin stimulus	50	5.98909e-06	0.00125052	5.13805	12	0.0212389	268	0.0247542	4.06489	8	41	0.00923787
regulation of Notch signaling pathway	54	8.14734e-06	0.00157515	4.27717	14	0.0247788	289	0.0271801	3.96811	8	42	0.00923787
compartment pattern specification	61	9.26504e-06	0.00158569	18.5768	5	0.00884956	142	0.00186472	16.666	4	5	0.00461894
regulation of insulin receptor signaling pathway	68	1.18829e-05	0.00182438	5.25207	11	0.019469	276	0.0254269	4.55712	7	32	0.00808314
negative regulation of leukocyte degranulation	76	1.81704e-05	0.00249604	16.127	5	0.00884956	309	0.0346242	12.4995	3	5	0.0034642
negative regulation of secretion	80	2.2171e-05	0.00289332	2.65036	24	0.0424779	209	0.0117138	2.64294	17	134	0.0196305
regulation of blood vessel endothelial cell migration	89	2.7343e-05	0.00320743	4.08281	13	0.0230089	182	0.00651377	4.573	9	41	0.0103926
morphogenesis of a branching epithelium	99	3.90234e-05	0.0041152	2.08619	36	0.0637168	75	3.52091e-05	3.11291	26	174	0.0300231
foregut morphogenesis	126	7.05956e-05	0.00584935	6.03962	8	0.0141593	190	0.00826422	8.68023	5	12	0.00577367
regulation of peptide hormone secretion	140	0.000115455	0.00860962	2.20351	28	0.0495575	125	0.00104246	2.79461	22	164	0.0254042
positive regulation of gliogenesis	143	0.000120593	0.00880416	3.75237	12	0.0212389	107	0.00027545	6.12723	10	34	0.0115473
negative regulation of hormone secretion	149	0.000137217	0.00961442	3.46934	13	0.0230089	294	0.0304683	3.53761	9	53	0.0103926
osteoblast differentiation	151	0.000143391	0.00991389	2.75558	18	0.0318584	215	0.0122741	3.28935	12	76	0.0138568
regulation of kidney development	152	0.000152216	0.0104548	3.0899	15	0.0265487	226	0.015762	3.98921	9	47	0.0103926
regulation of peptide secretion	163	0.000203663	0.0130444	2.12738	28	0.0495575	133	0.00144038	2.72807	22	168	0.0254042
regulation of osteoblast differentiation	168	0.000211553	0.0131465	2.33095	23	0.040708	170	0.00446153	3.15645	15	99	0.017321
regulation of peptide transport	169	0.000216563	0.0133782	2.11919	28	0.0495575	137	0.00168639	2.69598	22	170	0.0254042
epithelial cell proliferation	186	0.000286974	0.0161076	2.59964	18	0.0318584	181	0.00650867	3.5713	12	70	0.0138568
mammary gland epithelial cell differentiation	202	0.000366467	0.0189402	4.72436	8	0.0141593	166	0.00399908	7.81221	6	16	0.00692841
vasculogenesis	212	0.000442965	0.0218139	2.58648	17	0.0300885	131	0.00141202	3.9827	13	68	0.0150116
regulation of insulin secretion	229	0.000531936	0.0242507	2.09867	25	0.0442478	184	0.00653506	2.62132	19	151	0.0219399
positive regulation of glial cell differentiation	246	0.000592397	0.0251407	3.60301	10	0.0176991	121	0.000871073	6.94419	8	24	0.00923787
negative regulation of cellular response to insulin stimulus	252	0.000659213	0.0273102	4.31493	8	0.0141593	321	0.0393872	4.80752	6	26	0.00692841
mammary gland epithelium development	253	0.000660107	0.0272392	2.49408	17	0.0300885	143	0.00200547	4.09821	12	61	0.0138568
homeostasis of number of cells	265	0.000806506	0.0317733	2.15432	22	0.0389381	151	0.00227599	2.70052	21	162	0.0242494
positive regulation of osteoblast differentiation	286	0.0010206	0.0372555	2.47388	16	0.0283186	332	0.0461651	3.28935	9	57	0.0103926
odontogenesis of dentin-containing tooth	291	0.00113308	0.0406508	2.44857	16	0.0283186	258	0.021657	3.22758	11	71	0.0127021
negative regulation of photoreceptor cell differentiation	311	0.00140412	0.0471353	8.48507	4	0.00707965	242	0.0183406	15.6244	3	4	0.0034642

## Sheet: Table S6
Table S6. Methylation markers selected for MAP vs SAP classification
Chromosome	Start	End	Associated gene(s)		Patient1_day1	Patient1_day3	Patient1_day7	Patient2_day1	Patient2_day3	Patient2_day7	Patient3_day3	Patient4_day1	Patient4_day3	Patient4_day7	Patient5_day3	Patient5_day7	Patient6_day3	Patient7_day1	Patient7_day3	Patient7_day7	Patient8_day1	Patient8_day3	Patient9_day1	Patient10_day1	Patient10_day14	Patient10_day3	Patient10_day7	Patient11_day14	Patient11_day3	Patient11_day7	Patient12_day1	Patient12_day3	Patient13_day3	Patient13_day7	Patient14_day1	Patient14_day3	Patient14_day7	Patient15_day1	Patient15_day3	Patient15_day7	Patient16_day3	Patient16_day7	Patient17_day3	Patient18_day3	Patient19_day3	Patient20_day1	Patient20_day3	Patient20_day7	Patient21_day1
chr1	1564747	1564781	MMP23B (-2710)		0.39	NA	0.05	0.08	NA	0.46	0	0.5	NA	NA	NA	1	0.47	0	0.39	NA	0.83	0.25	0.71	0.17	1	0.68	1	0.63	0.62	0.62	0.29	0.38	0.5	0.5	0.87	0.88	0	1	0.26	0.55	NA	0.21	0.79	NA	1	0.55	0.8	0.39	0.65
chr1	10698692	10699299	CASZ1 (+157709), PEX14 (+164052)		0.33	0.42	0.18	0.81	0.01	0.24	0.31	0.71	1	0.06	0.31	0.1	0.5	0.3	0.37	0.48	0.65	0.32	0.75	0.44	0.75	0.68	0.51	0.22	0.73	0.51	0.41	0.89	0.65	0.36	0.62	0.88	0	0.01	0.12	0.16	NA	0.35	0.71	0.02	1	0.14	0.5	0.82	0.98
chr1	22231270	22231292	HSPG2 (+32509), LDLRAD2 (+92523)		0.32	NA	0.17	1	NA	0.86	0.56	0.82	NA	0.17	0.17	1	0.09	1	0.37	0.17	0.13	0.28	0.18	0.26	0.39	0.55	0.64	0.23	0.46	0.57	0.75	0.56	0.57	0.17	0.17	1	0.17	1	1	0.23	0.53	0	0.75	1	0.34	0.7	1	0.3	0.58
chr1	47905364	47905451	FOXD2 (+3719), TRABD2B (+557159)		0.46	NA	0.6	0.06	0.02	0.1	0.07	0.69	0.67	1	0.82	NA	0.61	0.42	0.65	0.01	0.71	0.28	0.43	0.01	0.25	0.54	0.58	0.26	0.57	0.5	0.1	0.13	0.89	0.46	0.07	0.34	0.64	1	0.75	0.17	0.2	1	1	1	0.67	0.32	0.99	0.27	0.52
chr1	91852878	91852894	ZNF644 (-365856), HFM1 (+17540)		0.04	1	0.59	1	0	1	0.7	0.35	1	NA	0.03	0	0.25	0.24	0.87	0.48	0.61	0.83	0.53	1	0.85	1	1	0.56	0.26	0.29	0.48	0.47	0.66	0.38	0.07	0.05	0.36	1	0.63	0.71	0.36	0.94	0.53	0.63	1	0.08	0.18	0.34	0.03
chr1	181097851	181097956	CACNA1E (-354977), MR1 (+94765)		0.21	1	1	0.3	1	0.15	0.25	0.6	1	NA	NA	0.03	0.27	0.78	0.25	1	1	0.64	0.3	1	1	0.74	0.61	0.18	0.56	0.59	0.59	1	0.52	0.27	1	1	1	1	0.96	0.74	0.17	1	1	0.36	0.27	0.81	0.45	0.75	1
chr1	225966869	225966890	EPHX1 (-46175), SRP9 (+1349)		0.53	0.06	1	NA	0.25	0.7	0.12	0.32	0.04	0.74	1	0.81	0.37	0.02	0.66	0.86	0.47	0.26	0.05	0.41	0.56	0.65	0.75	0.34	0.27	0.6	0.37	0.27	0.58	0.32	0.13	0.36	NA	0.48	0.15	0.39	0.93	0	0.6	1	0.03	0.66	0.41	0.27	0.77
chr10	74100846	74100867	DNAJB12 (+14050), DDIT4 (+67179)		0.37	NA	0.06	NA	NA	0.48	0.57	0.38	0.22	1	0.43	0.76	0.77	0.74	0.58	NA	0.35	1	0.88	0.38	0.72	0.67	0.35	0.65	0.58	0.73	0.64	0.29	0.58	0.26	NA	0.42	NA	0.04	0.76	0.22	0.06	0.28	0.6	0	1	0.62	0.86	0.78	0.61
chr11	65408179	65408733	SIPA1 (+864)		0.71	0.01	NA	0.16	0.14	0.44	0.23	0.82	NA	0.42	0.05	1	0.53	0.14	0.62	0.04	0.84	0.45	0.69	0.98	0.46	0.39	0.32	0.55	0.68	0.59	0.29	0.21	1	1	0.63	0.06	0.14	NA	0.11	1	0.13	0.74	0.07	0.12	0.39	0.64	0.57	0.79	0.94
chr11	70261852	70261960	CTTN (+17259), SHANK2 (+596466)		0.68	0.25	0.4	0.31	NA	1	0.07	0.62	NA	0	0.93	NA	0.41	0.74	0.62	0	0.86	0.1	1	0.98	0.16	0.23	0.46	0.24	0.61	0.39	0.59	0.67	1	0.02	1	0.61	0.56	1	0.09	0.63	NA	0	0.42	NA	0	0.35	0.96	0.37	1
chr11	94135016	94135027	GPR83 (-437)		0.37	0.13	0.22	NA	NA	0.4	0.59	0.69	0.17	0.76	0.05	0	0.21	0.62	0.35	0.68	0.47	0.7	0.27	0.34	0.35	0.55	0.35	0.64	0.6	0.28	0.34	0.83	0.6	0.14	0.43	0.44	0.9	0.17	0.73	0.68	0.34	NA	0.63	0.92	0.74	0.6	0.28	0.59	0.55
chr11	94278413	94278645	PIWIL4 (-21945), FUT4 (+1512)		0.01	NA	1	0.15	1	0.35	0	0.45	0.35	0.01	0.95	0.04	0.52	0.01	0.52	0.01	0.35	0.17	0.02	0.04	0.21	0.65	0.09	0.14	0.49	0.57	0.17	0.39	0.44	0.41	0.78	0.55	0.41	0	0.58	0.09	1	0.76	0.31	NA	0.95	0.32	1	0.02	1
chr11	123030034	123030055	HSPA8 (-97002), CLMP (+35944)		0.62	0.39	NA	NA	NA	1	0.4	1	NA	NA	0	0	0.24	0.49	0.86	0	0.3	0.28	0.12	0.07	0.12	0.47	0.06	0.11	0.61	0.5	0.91	0.32	0.6	0.09	NA	0.06	NA	NA	0.7	0.32	1	0.17	0.74	0.17	0.8	0.5	0.05	0	0.86
chr11	132869575	132869604	OPCML (-56024), SPATA19 (+845806)		0.38	NA	0	1	0	0.67	0.9	0.76	0.57	1	0.62	0	0.53	0.03	0.22	0.42	0.54	0.28	0.39	0.67	1	0.73	0.47	0.67	0.6	0.52	0.47	0.78	0.15	0.29	0.08	0.03	0.62	0	0.25	0.29	NA	1	0.05	0.47	0.83	0.76	0.55	0.6	0.18
chr12	312592	312648	SLC6A12 (+11069), IQSEC3 (+136689)		0.18	NA	1	NA	0	0.66	NA	NA	NA	0.57	0.64	0.02	0.44	0.92	0.88	NA	0.87	0.42	1	1	0.69	0.8	1	0.6	0.6	0.5	1	0.74	1	0.55	1	0.39	NA	1	0.58	0.16	0	0.3	0.66	1	NA	1	0.9	0.2	1
chr12	64215530	64215838	SRGAP1 (-22389), TMEM5 (+42101)		0.18	NA	1	0.25	NA	1	0.96	0.49	NA	0.99	0.44	0.42	0.22	0.11	0.24	0.13	0.5	0.12	0.76	0.18	0.19	0.27	0.19	0.22	0.11	0.7	0.73	0.32	0.28	0.08	0.73	0.99	NA	0.89	0.22	0.34	0.06	0.63	0.51	NA	0.54	0.16	0.82	0.66	0.23
chr12	133180687	133180699	MUC8 (-129967), P2RX2 (-14710)		0.83	0.61	0	0	NA	0.17	1	0.75	NA	NA	1	0	0.52	0.25	0.28	1	0.12	0.49	0.27	0.56	0.5	0.63	0.54	0.35	0.29	0.38	0.39	0.95	0.28	0.92	NA	0.5	NA	1	0.67	0.68	NA	0.17	0.5	0.65	0.73	0.5	0.76	0.08	0.64
chr14	38080459	38080631	SSTR1 (-596659), FOXA1 (-16306)		0.4	0.03	NA	0.56	NA	0.45	0.51	0.66	1	0.06	0	0.31	0.49	0.62	0.58	0.27	0.65	0.81	0.35	0.21	0.54	0.75	0.56	0.3	0.62	0.44	0.57	0.77	0.43	0.18	0.95	0.27	NA	0	0.21	0.58	1	0.43	0.42	1	0.69	0.58	0.98	0.45	0.09
chr14	67980987	67981089	TMEM229B (+983)		0.58	NA	0	0.61	NA	0.92	0	0.65	0	0	0.23	0.03	0.14	0.41	0.19	0.14	0.85	0.62	0.09	0.45	0.45	0.43	0.67	0.22	0.5	0.3	0.37	0.6	0.45	0.43	NA	0.5	1	0.95	0.9	0.69	0.2	0.53	0.52	NA	0.85	0.25	0	0.82	1
chr14	101291718	101293277	RTL1 (+58686), DLK1 (+99334)		0.41	1	1	0.39	1	0.38	0.17	0.61	0.99	1	1	0.13	0.47	0.47	0.75	0.92	0.45	0.42	0.56	0.1	0.81	0.62	0.47	0.39	0.36	0.81	0.23	0.22	0.12	0.01	0.68	0.01	0.09	0	0.85	0.31	0	0.7	0.43	0.95	0.87	0.48	0.83	0.7	0
chr15	25093234	25093326	SNURF (-106855), SNRPN (+24486)		0.61	NA	NA	0	NA	0.52	0.03	1	NA	0.03	0.14	NA	0.12	0.07	0.73	0	0.7	0.03	1	0.11	0.25	0.02	0.46	0.34	0.33	0.54	0.04	0.23	0.73	0.31	0.49	0	0	0.09	0	0.29	0.03	0.14	0.67	0.38	NA	0.17	0.48	0.57	0.17
chr16	68741774	68741839	CDH1 (-29321), CDH3 (+63068)		0.71	0.17	NA	NA	0.17	1	0.06	0.81	1	1	0.42	0.17	0.67	0.1	0.7	NA	0.41	0.28	0.38	0.48	0.12	0.37	0.68	0.31	0.61	0.6	0.08	0.45	NA	0.49	0.17	0.08	1	0.55	0.25	0.37	0.49	1	0.04	0.07	0.2	0.44	0.09	0.33	0.78
chr16	87736004	87736065	KLHDC4 (+63520), JPH3 (+99524)		0.1	0.06	NA	0.03	1	0.54	0.38	1	0	0.24	0.74	0.06	0.29	0.07	0.82	0.3	0.96	0.56	0.62	0.07	0.41	0.23	0.58	0.41	0.34	0.46	0.63	0.3	0.34	0.32	0.28	0.51	0.06	NA	0.54	0.46	0.28	0.14	0.75	1	0	0.97	1	0.51	0.61
chr16	87840269	87840276	KLHDC4 (-40718), SLC7A5 (+62821)		0.38	0.6	0.17	0.71	NA	0.37	NA	0.94	1	NA	NA	0.8	0.55	1	0.73	NA	0.27	0.27	0.17	0.22	0.63	0.83	0.19	0.31	0.57	0.67	0.11	0.26	0.01	0	1	0.43	0	NA	0.33	0.28	NA	0.04	0.3	NA	0.6	0.58	1	0.31	1
chr16	88600463	88600785	ZC3H18 (-36165), ZFPM1 (+80899)		0.39	NA	0	0.38	0.15	0.62	NA	0.35	1	0.97	0.8	1	0.78	0.16	0.6	0.64	0.23	0.33	0.67	0.26	0.82	0.54	0.94	0.6	0.69	0.56	0.98	0.7	0.9	0.02	0.16	0.3	1	1	0.35	0.64	0	0.15	0.24	0.18	1	0.69	0.36	0.48	1
chr16	89002610	89002679	PABPN1L (-69619), CBFA2T3 (+40967)		0.68	NA	0	1	1	0.22	0.69	1	0.69	1	0.15	0	0.38	1	1	1	0.91	0.09	0.96	0.86	0.87	0.68	0.64	0.69	0.1	0.27	0.22	0.79	0.79	0.48	NA	0.45	0.78	1	1	0.9	0.33	NA	0.27	1	1	1	0.62	1	1
chr17	71478614	71478710	CDC42EP4 (-170348), SDK2 (+161566)		0.5	0	0.4	NA	0	0.88	0.42	1	NA	1	0.83	1	1	0.34	0.08	0.12	0.14	0.56	0.02	0.02	0.11	0.38	0.28	0.38	0.39	0.67	0.12	0.03	0.39	0.09	NA	0.24	NA	1	0	NA	0	1	0.33	0.07	0.01	0.82	0.65	0.01	1
chr17	74822934	74822984	SRSF2 (-89544), MGAT5B (-45770)		0.58	1	0.88	0	0	0.44	1	0.82	1	0.06	0.17	0	0.81	0.86	0.35	1	0.72	0.58	0.84	0.1	0.56	0.56	0.42	0.25	0.51	0.68	0.39	0.27	0.6	1	0.11	0.36	NA	NA	0.88	0.07	0	NA	0.4	1	0.82	0.72	1	0.86	0.77
chr17	79372134	79372376	ENSG00000171282 (-1285)		0.34	1	1	1	NA	0.34	0.11	1	0.04	1	1	0.05	0.2	0.57	0.72	NA	0.37	0.5	0.34	1	0.5	0.62	0.37	0.57	0.61	0.54	0.14	1	0.44	0.14	0.08	0.77	1	NA	0.47	0.26	0.04	0.23	0.14	NA	NA	0.75	1	0.37	NA
chr17	79615093	79615265	NPLOC4 (-11007), PDE6G (+8428)		0.33	NA	1	1	0.2	0.11	0.31	0.86	1	0.19	0.18	0.55	0.1	0.29	0.25	0.11	0.53	0.21	0.34	1	0.51	0.39	0.08	0.4	0.48	0.6	0.5	0.63	0.3	0.25	0.98	0.68	0.63	1	0.95	0.19	0.11	NA	0.46	0.61	1	0.06	0.99	1	0.79
chr19	518967	519211	CDC34 (-12625), TPGS1 (+11790)		0.91	NA	0.7	0.26	1	0.7	0.01	0.23	1	1	NA	0	0.11	0.15	0.3	1	0.59	0.59	1	0.1	0.67	0.56	0.07	0.66	0.84	0.58	0.26	0.5	0.56	0.28	0.07	0.06	NA	1	0.58	0.59	0.28	0.05	0.42	0.93	0.08	0.61	0.11	0.62	0.98
chr19	11253445	11253580	SPC24 (+12971), LDLR (+53475)		0.42	0.36	NA	0.42	0.22	0.88	0.05	1	NA	NA	1	0.06	0.76	0.92	0.77	NA	0.41	0.54	0.79	1	0.81	1	1	0.62	0.65	0.42	0.9	0.96	0.38	0.42	0.42	NA	NA	0.71	NA	1	0.21	NA	NA	1	1	0.71	0.79	0.68	NA
chr19	13409528	13409620	IER2 (+146785), CACNA1A (+207464)		NA	NA	NA	0.36	NA	0.6	1	0.68	1	0.18	0.01	0.67	0.52	0.55	0.61	0.18	0.26	0.79	1	0.83	0.56	0.48	0.72	0.58	0.42	0.43	0.68	0.81	0.69	0.02	1	0.83	0.18	0.39	1	1	0.04	0.39	0.53	1	0.52	0.99	1	0.86	1
chr19	15488889	15488930	BRD4 (-97648), AKAP8 (+1693)		0.31	1	0.23	0	0.28	0.87	0.69	0.6	0.06	1	NA	0.06	0.6	0.31	0.78	0.63	0.2	0.8	0.09	0.58	0.54	0.36	0.68	0.65	0.34	0.66	0.83	0.45	0.55	0.86	1	0.69	0.15	1	1	1	NA	0	0.05	NA	0.45	0.01	0.14	0.5	NA
chr19	18544855	18545004	ISYNA1 (+4181), SSBP4 (+14691)		0.47	0.07	NA	1	0.19	0.21	0.81	0.95	NA	0.75	0.21	0.28	0.85	0.2	0.56	0.19	0.64	0.69	0.56	0.22	0.42	1	0.89	0.53	0.2	0.29	0.99	0.43	0.68	0.42	0.27	0.9	1	1	1	0.44	1	1	0.29	0.07	0.2	0.21	0.51	0.88	0.5
chr19	45228578	45228735	BCL3 (-23147), CEACAM16 (+26236)		0.94	0.06	0.75	0.37	1	0.07	0.25	0.53	0.01	0.05	0.31	1	0.46	0.04	0.14	1	0.85	0.91	0.91	1	0.66	0.46	0.39	0.54	0.15	0.12	0.64	0.31	0.35	1	0.08	0.56	NA	0.95	0.02	0.36	0.01	1	0.36	1	1	0.36	0.42	0.97	0.51
chr19	54040540	54040837	ZNF331 (+16411), ENSG00000268864 (+66062)		0.39	0.83	0.01	0.72	0.02	0.39	0.52	0.45	0.01	0.27	0.43	0.05	0.65	0.86	0.13	0.4	0.3	0.07	0.38	0.89	0.67	0.42	0.58	0.48	0.15	0.42	0.55	0.33	0.19	0.42	0.74	0.34	0.99	0.81	0.4	0.05	0	0.1	0.36	0	0.44	0.64	0.33	0.66	0.21
chr19	54931487	54931511	LENG8 (-28566), TTYH1 (+4799)		0.67	NA	0	0.28	0.01	0.83	0.27	0.5	NA	0.22	1	0.22	0.2	1	0.61	NA	0.5	0.27	0.33	0	0.79	0.4	0.26	0.42	0.07	0.5	0.52	0.9	0.95	0.67	NA	0.53	0.05	0	0.2	0.86	NA	1	0.43	1	0.04	0.31	0	0.11	0.11
chr19	57348956	57349389	ZNF835 (-166045), PEG3 (+2891)		0.18	1	NA	0	1	0.55	0.3	0	0.06	NA	0.47	0.13	0.46	1	0.37	0.58	0.29	0.31	0.74	0.39	0.22	0.62	0.05	0.28	0.45	0.35	0.45	0.73	0.86	0.5	1	0.67	NA	0	0.91	0.69	NA	0.95	0.05	0	0.01	0.27	0	0.6	0
chr2	42720254	42720619	KCNG3 (+800)		0.52	1	0.02	0.14	NA	0.09	0.53	0.87	1	1	0.21	0.06	0.94	0.48	0.79	0.58	0.85	0.39	0.72	0.03	0.37	0.26	0.82	0.65	0.54	0.72	0.57	0.67	0.65	0.36	1	0.6	1	1	0.82	0.5	0.89	0.29	0.42	0.96	1	0.51	0.84	0.8	1
chr2	131009681	131009880	IMP4 (-90017), TUBA3E (-53747)		0.3	0.86	0.21	0.42	NA	0.82	0.35	0.88	0.32	1	0.2	0.05	0.35	1	0.91	NA	0.32	0.67	0.22	0.51	0.26	0.52	0.43	0.16	0.12	0.16	1	0.69	0.48	0.16	NA	0.94	NA	0.3	0.37	0.19	0.7	0.01	0.33	1	0	0.38	0.62	0.83	0.62
chr2	131045370	131045436	TUBA3E (-89369), IMP4 (-54395)		0.27	0.28	0	0.42	NA	0.37	0.69	0.45	0.98	NA	0.04	0.72	0.78	1	1	1	0.58	0.24	0.44	0.78	0.35	0.39	0.53	0.36	0.74	0.67	0.59	0.65	0.76	0.41	0.7	0.92	NA	NA	0.64	0.1	1	0.03	0.17	1	0.47	0.28	NA	0.58	0.73
chr2	133110129	133110253	MZT2A (-860196), GPR39 (-63956)		0.88	NA	0.03	1	0.17	0.41	0.15	1	0.1	0.47	0.42	0.1	0.86	1	0.94	1	0.66	0.65	1	0.39	0.9	0.79	0.47	0.61	0.43	0.52	0.6	0.79	0.34	0.54	0.13	0.07	NA	1	0.42	0.74	1	0.4	0.51	1	1	1	0.96	1	0.91
chr20	25990346	25990604	ZNF337 (-322882)		0.38	0.94	1	0	0	1	0.42	1	NA	0	0.99	0.38	0.41	0.65	0.1	0.52	0.36	0.17	1	0.42	0.49	0.4	0.56	0.24	0.71	0.13	0.01	0.4	0.36	0.31	0	0.94	0.03	1	0	0.24	0.39	0.36	0.22	NA	1	0.21	0.42	0.41	0.98
chr20	48809497	48809506	PTPN1 (-317389), CEBPB (+2126)		1	0	0	NA	0	0.5	NA	0.92	NA	NA	1	1	0.55	0	0.08	1	0.72	0.27	0.6	1	0.58	0.57	0.71	0.36	0.44	0.04	0.65	0.43	0.52	0.5	1	0.09	NA	NA	0.11	0.88	0.5	0.89	0.14	0.25	0	0.76	0.92	0.9	1
chr20	57429421	57429614	NELFCD (-126745), GNAS (+1749)		0.45	NA	0.22	0.45	0.11	0	0.5	0.14	NA	0.26	0.54	1	0.33	0	0.4	1	0.31	0.58	0.72	1	0.04	0.67	0.33	0.66	0.2	0.5	0.13	0.53	0.38	0	0	1	NA	NA	0	0.85	1	0.09	0.86	1	1	0.82	0.5	0.14	0.29
chr22	42828170	42828190	NFAM1 (+221)		0	1	0.17	0.53	NA	0.82	0.8	0.34	0.7	0.17	0.09	0.66	0.11	0.12	0.53	NA	0.2	0.62	0.46	0.67	0.23	0.79	0.33	0.54	0.51	0.16	0.72	0.37	0.42	0.65	1	0.49	0.37	NA	0.85	0.47	0.56	0.73	0.33	0.17	0.17	0.86	0.85	0.61	0.77
chr3	10184559	10184661	IRAK2 (-21939), VHL (+1918)		0.16	NA	1	1	NA	0.64	0.27	0.02	NA	0	NA	NA	0.57	NA	0.55	0.36	0.46	0.36	0.81	0.02	0.85	0.17	0.41	0.44	0.48	0.29	0.92	0.73	0.61	0.36	0.36	0.77	0.81	0.01	0.12	0.46	0	0.49	0.02	NA	0.47	0.64	0.26	0.99	0.33
chr3	185295495	185295513	LIPH (-25103), SENP2 (-8458)		0.73	0	0	0.43	0.99	0.64	0.47	1	0	0.09	0.5	0.06	0.36	0.6	0.73	0.56	0.82	0.47	0.41	0.2	0.5	0.47	0.33	0.48	0.56	0.82	0.72	0.4	0.43	0.36	0	0.13	0.19	1	0.71	0.39	0	0.21	0.33	1	0.29	0.35	0.45	0.57	0.67
chr4	1535353	1535362	NKX1-1 (-135239), FAM53A (+150630)		0.68	NA	0.69	NA	NA	0.62	0.86	0.5	NA	NA	0.5	0.41	0.38	0.46	0.52	0.73	0.58	0.59	0.04	0.42	0.21	0.37	0.47	0.41	0.39	0.81	0.77	0.2	0.47	0.21	0.06	0.27	NA	0.06	1	0.8	0.04	NA	0.33	1	0.14	0.56	0.06	0.77	0.27
chr4	2431862	2431887	RNF4 (-49705), ZFYVE28 (-11485)		0.69	0	0.61	1	0.33	0.58	0.34	0.56	0	NA	0	0.06	0.39	0.31	0.55	0	0.62	0.44	0.57	0.43	0	0.26	0.6	0.6	0.75	0.24	0.67	0.29	0.64	NA	NA	0.07	NA	1	1	0.72	0	1	0.44	NA	0.74	0.42	0.05	0.19	1
chr5	1246412	1246434	SLC6A18 (+20953), TERT (+48739)		0.45	NA	0.36	1	NA	0.17	NA	0.55	NA	NA	0.36	NA	0.54	0.07	0.25	0.84	0.6	0.38	0.1	1	0.79	0.28	0.8	0.48	0.49	0.41	0.96	0.83	0.16	0.11	0.12	0.78	NA	NA	0.63	1	0.54	0	0.58	NA	NA	0.55	NA	0.8	1
chr5	95163008	95163122	GLRX (-4647)		0.17	NA	NA	0	NA	0.92	NA	0.76	0	1	0.53	0.08	0.03	0.42	0.61	0.16	0.09	0.49	1	0.93	0.14	0.55	0.17	0.61	0.45	0.63	0.68	0.09	0.69	0.95	0.77	NA	0.17	1	0.12	0.62	0.53	0.29	0.31	0.07	0.06	0.8	0	0.23	0
chr5	180045682	180046205	SCGB3A1 (-27404), FLT4 (+30680)		0.68	NA	0	0	0	0.47	0.23	0	NA	NA	0.44	0.25	0.29	0.04	0.25	0.31	0.11	0.22	0.8	0.21	0.42	0.48	0.68	0.72	0.72	0.62	0.22	0.45	0.14	0.32	0	0.75	0.13	0	0.95	0.61	0.51	1	0.67	0	0.97	0.56	0.36	0.78	0.31
chr6	31466759	31466822	MICB (+899)		0.59	NA	NA	NA	NA	0.63	0.52	0.68	0.06	NA	1	0.17	0.51	0.21	0.4	0.32	0.97	1	0.47	0.33	0.85	0.67	0.45	0.59	0.57	0.87	0.1	0.37	0.67	0.31	NA	0.18	1	1	0.36	0.14	0	0.1	0.13	1	0.21	0.15	0.5	0.61	1
chr6	31525987	31526037	LTA (-13819), NFKBIL1 (+10654)		0.32	0.06	0.15	0.65	1	1	0.28	0.71	0.57	1	0	0.55	0.92	0.95	0.65	0.48	1	0.55	0.53	0.82	0.38	0.35	1	0.6	0.72	0.27	0.83	0.43	0.62	0.22	1	NA	1	0.28	1	0.21	1	NA	0.12	1	0.38	1	0.99	0.42	0.4
chr7	138789036	138789512	KIAA1549 (-123210), ZC3HAV1 (+5120)		0.5	0.4	0.36	1	NA	0.62	0.27	1	0.09	NA	0.34	0.36	0.58	0.48	0.82	0.16	0.14	0.15	0.21	0.44	0.45	0.03	0.41	0.27	0.16	0.19	0.1	0.22	0.13	0.96	0.3	0.07	NA	0.51	0.31	0.55	0.62	0.76	0.9	1	0.09	0.41	0.35	0.13	0.61
chr7	145945677	145945816	CNTNAP2 (+132294)		0.86	0	1	0.61	NA	0.6	0.48	0	NA	NA	1	0	0.16	0.68	0.33	0.2	0.59	0.33	0.79	1	0.64	0.5	0.78	0.54	0.44	0.39	0.29	0.53	0.36	0.27	0.14	NA	NA	0.09	0.57	0.79	0	1	0.6	NA	0.59	0.59	0.25	0.43	0.45
chr9	139889816	139889843	CLIC3 (+1425), PTGDS (+17873)		0.08	0.26	0.02	0.58	1	0.15	0.14	0.7	0	0.14	0.1	NA	0.22	0.83	0.44	NA	0.39	1	0.91	0.56	0.53	0.86	0.58	0.63	0.39	0.43	0.94	0.41	0.36	0.22	NA	0.82	0.76	1	0.18	0.67	NA	0.63	0.31	1	0.24	0.24	0.35	0.32	0.08
[truncated: 154 more columns]

## Sheet: Table S7
Table S7. Biomarkers used in the conventional test model
Biomarker	Icluded i 20-marker model	Icluded i 12-marker model
Triglyceride	y	y
Red blood cell distribution width (RDW)	y	y
Red blood cell count	y	y
Urea nitrogen	y	y
Absolute lymphocyte count	y	y
Absolute neutrophils count	y	y
Mean hemoglobin	y	y
S.D. of RBS volume distribution	y
Thrombin time	y
Albumin	y
Fibrinogen	y
Glucose	y
Hematocrit	y
Absolute monocyte count	y
body temp	y
Cholesterol total	y
Cholesterol verification	y
Glu gly ratio	y
LDL cholesterol	y
Mean_hemoglobin_conc	y
Estimated glomerular filtration rate		y
Globulin level		y
Serum chloride		y
Uric acid		y
Creatinine level		y
Absolute basophilic count
Absolute eosinophil count
Activated thromboplastin
Alanine aminotransferase
Amylase
Apolipoprotein A1
APTT ratio
Asp aminotransferase
Basophilic percentage
Bicarbonate
Bilirubin indirect
Bilirubin total
Blood pH
Buffer base
C peptide fasting
CO2 partial pressure
CO2 total
Eosinophil percentage
FIO2
HDL cholesterol
Hydrogen concentration
Insulin fasting
Large platelet ratio
Lipoproten A
Lymph percentage
Mean platelet volume
Mean RBC volume
Monocytes fraction
Neutrophil percentage
O2 concentration
O2 partial pressure
O2 saturation
Patient pH
Patient PO2
Platelet
Platelet pressure
Protein total
Prothrombin activity
Prothrombin time
Pulmonary O2 partial pressure
Pulmonary O2 partial pressure diff
Residual alkali
S.D. of Platelet distribution
Serum potassium
Serum sodium
Standard bicarbonate
Standard pH
Thrombin time ratio
Urea creatinine ratio
White globulin ratio
Amylase ER
c reactive protein
Cretinine emergency
Crystal by IQ200
Glucose ER
Mucus by IQ200
Red blood cell by IQ200
Serum chloride ER
Serum potassium ER
Serum sodium ER
Squamous epithelia by IQ200
Tube type by IQ200
Urea nitrogen ER
Urine amylase
Urine density
Urine pH
White blood cell
White blood cell by IQ200

## Sheet: Table S8
Table S8. Weight coefficients for the SAP predictive model with 12 clinical tests and methylation score
Marker Name	Coefficient
Globulin level	-0.0673
Urea nitrogen	0.3904
Uric acid	-0.0094
Creatinine level	0.0956
eGFR	0.0605
Triglyceride	0.5326
Serum chloride	-0.1326
RBC count	-1.4449
Mean hemoglobin	-0.0895
RBC distribution width	0.8696
Absolute neutrophil count	0.2292
Absolute lymphocyte count	-0.7261
Methylation score	0.9293
